# Supplementary material for: Diversity and metabolism of Woeseiales bacteria, global members of marine sediment communities
Source: ISME J. 2020 Jan 27;14(4):1042–56. doi: 10.1038/s41396-020-0588-4 (PMC7082342; doi:10.1038/s41396-020-0588-4)
Supplement: Supplementary file 6 — Table S1 [file 41396_2020_588_MOESM6_ESM.xlsx]

## Sheet: Sheet1
Table S1. Overview of sampling sites, site characteristics, and experiments performed within this study.
Sample identifiers were chosen based on sample origin. Small letters within the short label indicate samples obtained from the same sampling site with distinct features.
PANGAEA IDs are also provided (https://www.pangaea.de)
DCM: Deep Chlorophyll Maximum; MUC: Multiple Corer; PC: Push Corer; GC: Gravity Corer; CTD: Conductivity-Temperature-Depth; SCG: Single Cell Genomics; chl.a: Chlorophyll a; TOC: Total Organic Carbon; OMZ: Oxygen Minimum Zone; N/A: no data available.
No. Sampling site	Sample identifier	Sampling site	Year of sampling	PANGAEA Eventlabel	Sampling device	Longitude	Latitude	Water depth [m]	Sediment depth [m]	Environment	Analyses performed	Accession numbers for sequences	Accession numbers for sample / environmental data	Environmental origin/sampling site description	chl.a [µg/ml]	TOC [µgC/mg]	oxygen concentration [μM]
1	AO.1a§‡	Central Arctic Ocean	2012	PS80/350-1	MUC	61°10.18'E	87°56.00'N	4380	0.00 - 0.01	surface sediment	Cell counts		https://doi.org/10.1594/PANGAEA.803195, https://doi.pangaea.de/10.1594/PANGAEA.863153	below multi-year sea ice	0.08	2.79	N/A
1	AO.1b§	Central Arctic Ocean	2012	PS80/350-1	MUC	61°10.18'E	87°56.00'N	4380	0.01 - 0.05	subsurface sediment	Cell counts		https://doi.org/10.1594/PANGAEA.803195, https://doi.pangaea.de/10.1594/PANGAEA.863153	below multi-year sea ice	0.02	5.32	N/A
1	AO.1c§	Central Arctic Ocean	2012	PS80/350-1	MUC	61°10.18'E	87°56.00'N	4380	0.05 - 0.10	subsurface sediment	Cell counts		https://doi.org/10.1594/PANGAEA.803195, https://doi.pangaea.de/10.1594/PANGAEA.863153	below multi-year sea ice	0.01	N/A	N/A
1	AO.1d‡	Central Arctic Ocean	2012	PS80/350-1	MUC	61°10.18'E	87°56.00'N	4380	0.00 - 0.01	surface sediment	Cell counts		https://doi.org/10.1594/PANGAEA.803195, https://doi.pangaea.de/10.1594/PANGAEA.863153	below multi-year sea ice; sediment with algal aggregate on top	0.08	N/A	N/A
2	AO.2a§	Central Arctic Ocean	2012	PS80/361-1	MUC	68°37.65'E	88°49.61'N	4373	0.00 - 0.01	surface sediment	Cell counts		https://doi.org/10.1594/PANGAEA.803195, https://doi.pangaea.de/10.1594/PANGAEA.863153	below multi-year sea ice	0.12	5.55	N/A
2	AO.2b§	Central Arctic Ocean	2012	PS80/361-1	MUC	68°37.65'E	88°49.61'N	4373	0.01 - 0.05	subsurface sediment	Cell counts		https://doi.org/10.1594/PANGAEA.803195, https://doi.pangaea.de/10.1594/PANGAEA.863153	below multi-year sea ice	0.02	6.61	N/A
2	AO2c§	Central Arctic Ocean	2012	PS80/361-1	MUC	68°37.65'E	88°49.61'N	4373	0.05 - 0.10	subsurface sediment	Cell counts		https://doi.org/10.1594/PANGAEA.803195, https://doi.pangaea.de/10.1594/PANGAEA.863153	below multi-year sea ice	N/A	N/A	N/A
3	AO.3	Central Arctic Ocean	2012	PS80/225-1	MUC	31°14.68'E	84° 02.00'N	4012	0.00 - 0.01	surface sediment	Cell counts		https://doi.org/10.1594/PANGAEA.803195, https://doi.pangaea.de/10.1594/PANGAEA.863153	below sea ice margin	N/A	N/A	N/A
4	AO.4a§	Arctic Ocean, Fram Strait	2014	PS85/470-3	MUC	06°05.59'E	79°08.02'N	1282	0.00 - 0.01	surface sediment	Cell counts		Hoffmann et al. 2018 (https://doi.org/10.5194/bg-15-4849-2018); https://doi.org/10.1594/PANGAEA.834205; https://doi.pangaea.de/10.1594/PANGAEA.883554	LTER HAUSGARTEN, station HGI	N/A	N/A	197 - 295
4	AO.4b§	Arctic Ocean, Fram Strait	2014	PS85/470-3	MUC	06°05.59'E	79°08.02'N	1282	0.02 - 0.03	subsurface sediment	Cell counts		Hoffmann et al. 2018 (https://doi.org/10.5194/bg-15-4849-2018); https://doi.org/10.1594/PANGAEA.834205; https://doi.pangaea.de/10.1594/PANGAEA.883554	LTER HAUSGARTEN, station HGI	N/A	N/A	20 - 126
4	AO.4c§	Arctic Ocean, Fram Strait	2014	PS85/470-3	MUC	06°05.59'E	79°08.02'N	1282	0.04 - 0.05	subsurface sediment	Cell counts		Hoffmann et al. 2018 (https://doi.org/10.5194/bg-15-4849-2018); https://doi.org/10.1594/PANGAEA.834205; https://doi.pangaea.de/10.1594/PANGAEA.883554	LTER HAUSGARTEN, station HGI	N/A	N/A	0
4	AO.4d§	Arctic Ocean, Fram Strait	2016	PS99/066-2	CTD	06° 05.27' E	79° 08.36' N	DCM	-	water column	Cell counts		https://doi.org/10.1594/PANGAEA.864237	LTER HAUSGARTEN, station HGI	N/A	N/A	N/A
4	AO.4e§	Arctic Ocean, Fram Strait	2016	PS99/066-5	CTD	06° 05.27' E	79° 08.36' N	100	-	water column	Cell counts		https://doi.org/10.1594/PANGAEA.864237	LTER HAUSGARTEN, station HGI	N/A	N/A	N/A
4	AO.4f§	Arctic Ocean, Fram Strait	2016	PS99/066-5	CTD	06° 05.27' E	79° 08.36' N	500	-	water column	Cell counts		https://doi.org/10.1594/PANGAEA.864237	LTER HAUSGARTEN, station HGI	N/A	N/A	N/A
4	AO.4g§	Arctic Ocean, Fram Strait	2016	PS99/066-5	CTD	06° 05.27' E	79° 08.36' N	1200	-	water column	Cell counts		https://doi.org/10.1594/PANGAEA.864237	LTER HAUSGARTEN, station HGI	N/A	N/A	N/A
5	AO.5a§¶	Arctic Ocean, Fram Strait	2014	PS85/460-4	MUC	04°10.98'E	79°03.91'N	2403	0.00 - 0.01	surface sediment	Cell counts; SCG; Metagenomics	ENA accession: PRJEB20570	Hoffmann et al. 2018 (https://doi.org/10.5194/bg-15-4849-2018); https://doi.org/10.1594/PANGAEA.834205; https://doi.pangaea.de/10.1594/PANGAEA.883556	LTER HAUSGARTEN, station HGIV	1.33	7.45	210 - 280
5	AO.5b§¶	Arctic Ocean, Fram Strait	2014	PS85/460-4	MUC	04°10.98'E	79°03.91'N	2403	0.02 - 0.03	subsurface sediment	Cell counts		Hoffmann et al. 2018 (https://doi.org/10.5194/bg-15-4849-2018); https://doi.org/10.1594/PANGAEA.834205; https://doi.pangaea.de/10.1594/PANGAEA.883556	LTER HAUSGARTEN, station HGIV	0.84	7.09	140 - 170
5	AO.5c§¶	Arctic Ocean, Fram Strait	2014	PS85/460-4	MUC	04°10.98'E	79°03.91'N	2403	0.04 - 0.05	subsurface sediment	Cell counts		Hoffmann et al. 2018 (https://doi.org/10.5194/bg-15-4849-2018); https://doi.org/10.1594/PANGAEA.834205; https://doi.pangaea.de/10.1594/PANGAEA.883556	LTER HAUSGARTEN, station HGIV	0.9	7.06	85 - 110
5	AO.5d¶▪	Arctic Ocean, Fram Strait	2015	PS93/050-5	MUC	04°10.79'E	79°03.91'́N	2465	0.00 - 0.02	surface sediment	Profiling of Woeseiales assemblages	ENA accession: PRJEB17614	https://doi.org/10.1594/PANGAEA.848843	LTER HAUSGARTEN, station HGIV	1.91	6.64	N/A
5	AO.5e¶▪	Arctic Ocean, Fram Strait	2015	PS93/050-6	MUC	04°10.79'E	79°03.91'́N	2465	0.00 - 0.02	surface sediment	Profiling of Woeseiales assemblages	ENA accession: PRJEB17614	https://doi.org/10.1594/PANGAEA.848843	LTER HAUSGARTEN, station HGIV	1.91	6.61	N/A
5	AO.5f¶▪	Arctic Ocean, Fram Strait	2015	PS93/050-6	MUC	04°10.79'E	79°03.91'́N	2465	0.00 - 0.02	surface sediment	Profiling of Woeseiales assemblages	ENA accession: PRJEB17614	https://doi.org/10.1594/PANGAEA.848843	LTER HAUSGARTEN, station HGIV	1.91	6.64	N/A
5	AO.5h§¶	Arctic Ocean, Fram Strait	2016	PS99/042-11	CTD	04° 11.06' E	79° 03.96' N	DCM	-	water column	Cell counts		https://doi.org/10.1594/PANGAEA.864237	LTER HAUSGARTEN, station HGIV	N/A	N/A	N/A
5	AO.5i§¶	Arctic Ocean, Fram Strait	2016	PS99/042-11	CTD	04° 11.06' E	79° 03.96' N	100	-	water column	Cell counts		https://doi.org/10.1594/PANGAEA.864237	LTER HAUSGARTEN, station HGIV	N/A	N/A	N/A
5	AO.5j§¶	Arctic Ocean, Fram Strait	2016	PS99/042-1	CTD	04° 11.06' E	79° 03.96' N	1000	-	water column	Cell counts		https://doi.org/10.1594/PANGAEA.864237	LTER HAUSGARTEN, station HGIV	N/A	N/A	N/A
5	AO.5k§¶	Arctic Ocean, Fram Strait	2016	PS99/042-1	CTD	04° 11.06' E	79° 03.96' N	2500	-	water column	Cell counts		https://doi.org/10.1594/PANGAEA.864237	LTER HAUSGARTEN, station HGIV	N/A	N/A	N/A
6	AO.6	Arctic Ocean, Fram Strait	2014	PS85/464-1	MUC	03°35.99'E	79°02.78'N	3442	0.00 - 0.01	surface sediment	Cell counts		https://doi.org/10.1594/PANGAEA.834205	LTER HAUSGARTEN, station HGVI	N/A	N/A	N/A
7	AO.7a§	Arctic Ocean, Fram Strait	2014	PS85/465-4	MUC	02°45.61'E	79°08.56'N	5525	0.00 - 0.01	surface sediment	Cell counts		https://doi.org/10.1594/PANGAEA.834205	LTER HAUSGARTEN, station HGIX	2.4	13.49	N/A
7	AO.7b§	Arctic Ocean, Fram Strait	2014	PS85/465-4	MUC	02°45.61'E	79°08.56'N	5525	0.02 - 0.03	subsurface sediment	Cell counts		https://doi.org/10.1594/PANGAEA.834205	LTER HAUSGARTEN, station HGIX	2.51	13.67	N/A
7	AO.7c§	Arctic Ocean, Fram Strait	2014	PS85/465-4	MUC	02°45.61'E	79°08.56'N	5525	0.04 - 0.05	subsurface sediment	Cell counts		https://doi.org/10.1594/PANGAEA.834205	LTER HAUSGARTEN, station HGIX	0.43	11.35	N/A
7	AO.7d§	Arctic Ocean, Fram Strait	2016	PS99/059-2	CTD	002° 50.46' E	79° 08.04' N	DCM	-	water column	Cell counts		https://doi.org/10.1594/PANGAEA.864237	LTER HAUSGARTEN, station HGIX	N/A	N/A	N/A
7	AO.7e§	Arctic Ocean, Fram Strait	2016	PS99/059-2	CTD	002° 50.46' E	79° 08.04' N	100	-	water column	Cell counts		https://doi.org/10.1594/PANGAEA.864237	LTER HAUSGARTEN, station HGIX	N/A	N/A	N/A
7	AO.7f§	Arctic Ocean, Fram Strait	2016	PS99/059-2	CTD	002° 50.46' E	79° 08.04' N	1000	-	water column	Cell counts		https://doi.org/10.1594/PANGAEA.864237	LTER HAUSGARTEN, station HGIX	N/A	N/A	N/A
7	AO.7g§	Arctic Ocean, Fram Strait	2016	PS99/059-2	CTD	002° 50.46' E	79° 08.04' N	2500	-	water column	Cell counts		https://doi.org/10.1594/PANGAEA.864237	LTER HAUSGARTEN, station HGIX	N/A	N/A	N/A
7	AO.7h§	Arctic Ocean, Fram Strait	2016	PS99/059-2	CTD	002° 50.46' E	79° 08.04' N	5500	-	water column	Cell counts		https://doi.org/10.1594/PANGAEA.864237	LTER HAUSGARTEN, station HGIX	N/A	N/A	N/A
8	AO.8	Arctic Ocean, Fram Strait	2014	PS85/436-1	MUC	05°17.43'W	78°58.40'N	1056	0.00 - 0.01	surface sediment	Cell counts		Hoffmann et al. 2018 (https://doi.org/10.5194/bg-15-4849-2018); https://doi.org/10.1594/PANGAEA.834205	LTER HAUSGARTEN, station EGI	N/A	N/A	214 - 270
9	AO.9a§	Arctic Ocean, Fram Strait	2014	PS85/454-3	MUC	02°48.99'W	78°30.35'N	2558	0.00 - 0.01	surface sediment	Cell counts		Hoffmann et al. 2018 (https://doi.org/10.5194/bg-15-4849-2018); https://doi.org/10.1594/PANGAEA.834205	LTER HAUSGARTEN, statoin EGIV	N/A	N/A	176 - 281
9	AO.9b§	Arctic Ocean, Fram Strait	2016	PS99/048-11	CTD	02° 43.73' W	78° 48.96' N	DCM	-	water column	Cell counts		https://doi.org/10.1594/PANGAEA.864237	LTER HAUSGARTEN, statoin EGIV	N/A	N/A	N/A
9	AO.9c§	Arctic Ocean, Fram Strait	2016	PS99/048-11	CTD	02° 43.73' W	78° 48.96' N	100	-	water column	Cell counts		https://doi.org/10.1594/PANGAEA.864237	LTER HAUSGARTEN, statoin EGIV	N/A	N/A	N/A
9	AO.9d§	Arctic Ocean, Fram Strait	2016	PS99/048-1	CTD	02° 43.73' W	78° 48.96' N	1000	-	water column	Cell counts		https://doi.org/10.1594/PANGAEA.864237	LTER HAUSGARTEN, statoin EGIV	N/A	N/A	N/A
9	AO.9e§	Arctic Ocean, Fram Strait	2016	PS99/048-1	CTD	02° 43.73' W	78° 48.96' N	2500	-	water column	Cell counts		https://doi.org/10.1594/PANGAEA.864237	LTER HAUSGARTEN, statoin EGIV	N/A	N/A	N/A
10	NA.1	North Atlantic, Logatchev	2007	MSM04.3/251	PC	45°00.03'W	14°40.03'N	3021	0.00 - 0.01	surface sediment	Cell counts		Schauer et al., 2011 (doi: 10.1111/j.1462-2920.2011.02530.x)	Oceanic soft sediment; control site; not seep-influenced	N/A	N/A	N/A
11	NA.2	North Atlantic, Logatchev	2007	MSM04.3/259	PC	44°58.83'W	14°45.13'N	3032	0.00 - 0.01	surface sediment	Cell counts		Schauer et al., 2011 (doi: 10.1111/j.1462-2920.2011.02530.x)	Logatchev hydrothermal vent field; Anya`s Garten; mat covered (elemental sulfur)	N/A	N/A	anoxic; SRR
12	NA.3	North Atlantic, Logatchev	2007	MSM04.3/271	PC	44°58.65'W	14°45.16'N	3043	0.00 - 0.01	surface sediment	Cell counts		Schauer et al., 2011 (doi: 10.1111/j.1462-2920.2011.02530.x)	Logatchev hydrothermal vent field; Quest, mat-free	N/A	N/A	N/A
13	NP.1	North Pacific	2014	AT26.23/12	PC	104°14'W	9°53'N	2800	0.00 - 0.01	surface sediment	Cell counts		Dyksma, unpublished	soft silt mud	N/A	N/A	N/A
14	NP.2a§	North Pacific	2014	AT26.23/05	PC	104°16'W	9°54'N	2600	0.00 - 0.01	surface sediment	Cell counts		Dyksma, unpublished	soft silt mud	N/A	N/A	N/A
14	NP.2b§	North Pacific	2014	AT26.23/05	PC	104°16'W	9°54'N	2600	0.1 - 0.12	subsurface sediment	Cell counts		Dyksma, unpublished	soft silt mud	N/A	N/A	N/A
15	IO.1	Indian Ocean	2007	ME74.2/962-1	MUC	63°10.00'E	24°42.00'N	1526	0.00 - 0.02	surface sediment	Cell counts		Sokoll et al., 2012 (doi: 10.3389/fmicb.2012.00395)	OMZ; N-limited; high seasonal surface production; GeoB St. No. 12202-1	N/A	N/A	N/A
16	IO.2	Indian Ocean	2007	ME74.2/962-2	MUC	63°10.00'E	24°42.00'N	1527	0.00 - 0.02	surface sediment	Cell counts		Sokoll et al., 2012 (doi: 10.3389/fmicb.2012.00395)	OMZ; N-limited; high seasonal surface production;GeoB St. No. 12202-2	N/A	N/A	N/A
17	SA.1a§	South Atlantic	2009	PS73/127-7	MUC	16°00.24'W	47°59.54'S	4113	0	fluffy layer ontop of sediment	Cell counts		Thiele et al., 2014 (doi: 10.1128/AEM.02570-14)	iron fertilization experiment LOHAFEX; cold-core eddy	N/A	N/A	N/A
17	SA.1b§	South Atlantic	2009	PS73/127-7	MUC	16°00.24'W	47°59.54'S	4113	0.00 - 0.01	surface sediment	Cell counts		Thiele et al., 2014 (doi: 10.1128/AEM.02570-14)	iron fertilization experiment LOHAFEX; cold-core eddy	N/A	N/A	N/A
18	SP.1a§	South Pacific	2015	SO242/2_147/148/151	MUC	88°24.84'W	7°06.04'S	4198	0.00 - 0.01	surface sediment	Cell counts		https://doi.pangaea.de/10.1594/PANGAEA.887412	DEA.W.undisturbed; DISCOL experimental area, outside tracks, undisturbed deep-sea sediment	0.12	9.43	~150
18	SP.1b§	South Pacific	2015	SO242/2_147/148/151	MUC	88°24.84'W	7°06.04'S	4198	0.03 - 0.05	subsurface sediment	Cell counts		https://doi.pangaea.de/10.1594/PANGAEA.887412	DEA.W.undisturbed; DISCOL experimental area, outside tracks, undisturbed deep-sea sediment	0.04	7.27	~50
18	SP.1c§	South Pacific	2015	SO242/2_147/148/151	MUC	88°24.84'W	7°06.04'S	4198	0.14 - 0.16	subsurface sediment	Cell counts		https://doi.pangaea.de/10.1594/PANGAEA.887412	DEA.W.undisturbed; DISCOL experimental area, outside tracks, undisturbed deep-sea sediment	0.05	6.93	0
19	SP.2a§	South Pacific	2015	SO242/2_194-1	MUC	88°31.59'W	7°04.57'S	4130	0.00 - 0.01	surface sediment	Cell counts		https://doi.pangaea.de/10.1594/PANGAEA.887412	DEA.W.undisturbed; DISCOL experimental area, outside tracks, undisturbed deep-sea sediment	0.08	8.91	~150
19	SP.2b§	South Pacific	2015	SO242/2_194-1	MUC	88°31.59'W	7°04.57'S	4130	0.03 - 0.05	subsurface sediment	Cell counts		https://doi.pangaea.de/10.1594/PANGAEA.887412	DEA.W.undisturbed; DISCOL experimental area, outside tracks, undisturbed deep-sea sediment	0.03	7.47	~50
19	SP.2c§	South Pacific	2015	SO242/2_194-1	MUC	88°31.59'W	7°04.57'S	4130	0.14 - 0.16	subsurface sediment	Cell counts		https://doi.pangaea.de/10.1594/PANGAEA.887412	DEA.W.undisturbed; DISCOL experimental area, outside tracks, undisturbed deep-sea sediment	0.03	7.1	0
20	SP.3a§	South Pacific	2015	SO242/2_147-1	MUC	88°27.83'W	7°04.44'S	4130	0.00-0.01	surface sediment	Profiling of Woeseiales assemblages	ENA accession: PRJEB30517	https://doi.pangaea.de/10.1594/PANGAEA.887412	DEA.W.undisturbed; DISCOL experimental area, outside tracks, undisturbed deep-sea sediment	N/A	N/A	N/A
20	SP.3b§	South Pacific	2015	SO242/2_147-1	MUC	88°27.83'W	7°04.44'S	4130	0.14 - 0.16	subsurface sediment	Profiling of Woeseiales assemblages	ENA accession: PRJEB30517	https://doi.pangaea.de/10.1594/PANGAEA.887412	DEA.W.undisturbed; DISCOL experimental area, outside tracks, undisturbed deep-sea sediment	0.03	7.51	~5
21	SP.4a§	South Pacific	2015	SO242/2_147-1	MUC	88°27.83'W	7°04.44'S	4130	0.00 - 0.01	surface sediment	Profiling of Woeseiales assemblages	ENA accession: PRJEB30517	https://doi.pangaea.de/10.1594/PANGAEA.887412	DEA.W.undisturbed; DISCOL experimental area, outside tracks, undisturbed deep-sea sediment	0.09	9.31	~150
21	SP.4b§	South Pacific	2015	SO242/2_147-1	MUC	88°27.83'W	7°04.44'S	4130	0.14 - 0.16	subsurface sediment	Profiling of Woeseiales assemblages	ENA accession: PRJEB30517	https://doi.pangaea.de/10.1594/PANGAEA.887412	DEA.W.undisturbed; DISCOL experimental area, outside tracks, undisturbed deep-sea sediment	0.03	7.53	~5
22	SP.5a§	South Pacific	2015	SO242/2_147-1	MUC	88°27.83'W	7°04.44'S	4130	0.00 - 0.01	surface sediment	Profiling of Woeseiales assemblages	ENA accession: PRJEB30517	https://doi.pangaea.de/10.1594/PANGAEA.887412	DEA.W.undisturbed; DISCOL experimental area, outside tracks, undisturbed deep-sea sediment	0.09	9.32	~150
22	SP.5b§	South Pacific	2015	SO242/2_147-1	MUC	88°27.83'W	7°04.44'S	4130	0.14 - 0.16	subsurface sediment	Profiling of Woeseiales assemblages	ENA accession: PRJEB30517	https://doi.pangaea.de/10.1594/PANGAEA.887412	DEA.W.undisturbed; DISCOL experimental area, outside tracks, undisturbed deep-sea sediment	0.03	7.54	~5
23	SP.6a¶	South Pacific	2015	SO242/2_198	MUC	88°27.03'W	7°04.57'S	4197	0.00 - 0.01	polymetallic nodule	Cell counts		https://doi.pangaea.de/10.1594/PANGAEA.887412	Ref.noduleOnTopOfSediment; polymetallic nodule sample from DISCOL experimental area	N/A	N/A	N/A
23	SP.6b¶	South Pacific	2015	SO242/2_198	MUC	88°27.03'W	7°04.57'S	4197	0.00 - 0.01	polymetallic nodule	Profiling of Woeseiales assemblages	ENA accession: PRJEB30517	https://doi.pangaea.de/10.1594/PANGAEA.887412	Ref.noduleOnTopOfSediment; polymetallic nodule sample from DISCOL experimental area	N/A	N/A	N/A
24	SP.7	South Pacific	2015	SO242/2_194	MUC	88°31.59'W	7°04.57'S	4130	0.00 - 0.01	polymetallic nodule	Profiling of Woeseiales assemblages	ENA accession: PRJEB30517	https://doi.pangaea.de/10.1594/PANGAEA.887412	Ref.noduleInSediment; polymetallic nodule sample from DISCOL experimental area	N/A	N/A	N/A
25	SP.8a¶	South Pacific	2015	SO242/2_198_COLBOX-DRAWER-1-nodule-1	MUC	88°27.03'W	7°04.57'S	4197	0.00 - 0.01	polymetallic nodule	Cell counts		https://doi.pangaea.de/10.1594/PANGAEA.887412	Ref.noduleOnTopOfSediment; polymetallic nodule sample from DISCOL experimental area	N/A	N/A	N/A
25	SP.8b¶	South Pacific	2015	SO242/2_198_COLBOX-DRAWER-1-nodule-1	MUC	88°27.03'W	7°04.57'S	4197	0.00 - 0.01	polymetallic nodule	Profiling of Woeseiales assemblages	ENA accession: PRJEB30517	https://doi.pangaea.de/10.1594/PANGAEA.887412	Ref.noduleOnTopOfSediment; polymetallic nodule sample from DISCOL experimental area	N/A	N/A	N/A
26	AntO.1	Antarctic Ocean, Polar Front	2012	PS79/086-28	MUC	12°02.16'E	51°59.22'S	3969	0.00 - 0.01	surface sediment	Cell counts		Ruff et al., 2014 (http://dx.doi.org/10.1016/j.dsr2.2014.05.011)	B86; short exposure to bloom-derived material	N/A	N/A	N/A
27	AntO.2	Antarctic Ocean, Polar Front	2012	PS79/141-9	MUC	12°37.08'E	51°16.08'S	4114	0.00 - 0.01	surface sediment	Cell counts		Ruff et al., 2014 (http://dx.doi.org/10.1016/j.dsr2.2014.05.011)	B141; long exposure to bloom-derived material	N/A	N/A	N/A
28	AntO.3a§	Antarctic Ocean, South West Indian Ridge	2013	PS81/631	CTD	13°22.17'E	52°25.44'S	2500	0	water column	Profiling of Woeseiales assemblages	ENA accession: PRJEB23972	https://doi.pangaea.de/10.1594/PANGAEA.829624	A2; deep-sea water above flanks of ridge valley	N/A	N/A	N/A
28	AntO.3b§	Antarctic Ocean, South West Indian Ridge	2013	PS81/631	CTD	13°22.17'E	52°25.44'S	4130	0	water column	Profiling of Woeseiales assemblages	ENA accession: PRJEB23972	https://doi.pangaea.de/10.1594/PANGAEA.829624	A2; deep-sea water above flanks of ridge valley	N/A	N/A	N/A
28	AntO.3c§	Antarctic Ocean, South West Indian Ridge	2013	PS81.8/631	CTD	13°22.17'E	52°25.44'S	4319	0	water column	Profiling of Woeseiales assemblages	ENA accession: PRJEB23972	https://doi.pangaea.de/10.1594/PANGAEA.829624	A2; deep-sea water above flanks of ridge valley	N/A	N/A	N/A
28	AntO.3d¶	Antarctic Ocean, South West Indian Ridge	2013	PS81/606-1	MUC	13°13.55'E	51°26.60'S	4196	0.00 - 0.01	surface sediment	Cell counts		https://doi.pangaea.de/10.1594/PANGAEA.881929	reference; deep-sea sediment outside ridge valley	0.34	5.09	N/A
28	AntO.3e§▪	Antarctic Ocean, South West Indian Ridge	2013	PS81/639-1	MUC	13°18.29'E	52°26.06'S	4375	0.00 - 0.05	surface to subsurface sediments	Profiling of Woeseiales assemblages	ENA accession: PRJEB23821	https://doi.pangaea.de/10.1594/PANGAEA.881932	A2; deep-sea sediment of flanks of ridge valley	0.26	3.38	N/A
28	AntO.3f§▪	Antarctic Ocean, South West Indian Ridge	2013	PS81/659-1	MUC	13°19.22'E	52°22.05'S	3941	0.00 - 0.05	surface to subsurface sediments	Profiling of Woeseiales assemblages	ENA accession: PRJEB23821	https://doi.pangaea.de/10.1594/PANGAEA.881938	A2; deep-sea sediment of flanks of ridge valley	0.33	4.14	N/A
28	AntO.3g§	Antarctic Ocean, South West Indian Ridge	2013	PS81/656-1	GC	13°19.04'E	52°21.97'S	3968	1.1	deep subsurface sediments	Profiling of Woeseiales assemblages	ENA accession: PRJEB23821	https://doi.pangaea.de/10.1594/PANGAEA.881936	A2; deep-sea sediment of flanks of ridge valley	0.42	3.78	N/A
28	AntO.3h§	Antarctic Ocean, South West Indian Ridge	2013	PS81/656-1	GC	13°19.04'E	52°21.97'S	3968	4.1	deep subsurface sediments	Profiling of Woeseiales assemblages	ENA accession: PRJEB23821	https://doi.pangaea.de/10.1594/PANGAEA.881936	A2; deep-sea sediment of flanks of ridge valley	0.23	4.25	N/A
29	AntO.4a§	Antarctic Ocean, South West Indian Ridge	2013	PS81/663-1	CTD	12°31.57'E	52°38.73'S	2501	0	water column	Profiling of Woeseiales assemblages	ENA accession: PRJEB23972	https://doi.pangaea.de/10.1594/PANGAEA.829624	A3seep; deep-sea water above axial ridge valley	N/A	N/A	N/A
29	AntO.4b§	Antarctic Ocean, South West Indian Ridge	2013	PS81/663-1	CTD	12°31.57'E	52°38.73'S	3651	0	water column	Profiling of Woeseiales assemblages	ENA accession: PRJEB23972	https://doi.pangaea.de/10.1594/PANGAEA.829624	A3seep; deep-sea water above axial ridge valley	N/A	N/A	N/A
29	AntO.4c§	Antarctic Ocean, South West Indian Ridge	2013	PS81/661-1	MUC	13°8.20'E	52°26.46'S	4415	0.00 - 0.05	surface to subsurface sediments	Profiling of Woeseiales assemblages	ENA accession: PRJEB23821	https://doi.pangaea.de/10.1594/PANGAEA.881939	A3seep; deep-sea sediment at axial ridge valley	0.55	3.6	N/A
29	AntO.4d§	Antarctic Ocean, South West Indian Ridge	2013	PS81/657-1	GC	13°8.11'E	52°26.45'S	4448	1.1	deep subsurface sediments	Profiling of Woeseiales assemblages	ENA accession: PRJEB23821	https://doi.pangaea.de/10.1594/PANGAEA.881937	A3seep; deep-sea sediment of axial ridge valley	0.7	4.86	N/A
29	AntO.4e§	Antarctic Ocean, South West Indian Ridge	2013	PS81/657-1	GC	13°8.11'E	52°26.45'S	4449	4.1	deep subsurface sediments	Profiling of Woeseiales assemblages	ENA accession: PRJEB23821	https://doi.pangaea.de/10.1594/PANGAEA.881937	A3seep; deep-sea sediment of axial ridge valley	0.73	4.06	N/A
30	AntO.5	Antarctic Ocean, South West Indian Ridge	2013	PS81/626-1	MUC	12°27.28'E	54°55.98'S	4864	0.00 - 0.05	surface to subsurface sediments	Profiling of Woeseiales assemblages	ENA accession: PRJEB23821	https://doi.pangaea.de/10.1594/PANGAEA.881930	Ref; deep-sea sediment of reference station at south of ridge valley	0.03	3.99	N/A
31	AntO.6b§	Antarctic Ocean, South West Indian Ridge	2013	PS81/653-1	GC	14°10.83'E	52°10.22'S	3709	4.1	deep subsurface sediments	Profiling of Woeseiales assemblages	ENA accession: PRJEB23821	https://doi.pangaea.de/10.1594/PANGAEA.881935	A1; deep-sea sediment of north flank ridge valley	0.23	3.33	N/A
32	AO.10a§	Arctic Ocean, Fram Strait	2015	PS93/067-2	MUC	09°17.17'E	78°19.98'N	75	0.00 - 0.01	surface sediment	Cell counts		https://doi.org/10.1594/PANGAEA.848843	shallow water sediments	N/A	N/A	N/A
32	AO.10b§	Arctic Ocean, Fram Strait	2015	PS93/067-2	MUC	09°17.17'E	78°19.98'N	75	0.02 - 0.03	subsurface sediment	Cell counts		https://doi.org/10.1594/PANGAEA.848843	shallow water sediments	N/A	N/A	N/A
33	NA.4a§	German Bight	2014	HE432/0011-3	MUC	07°57.46'E	54°10.43'N	19	0.00 - 0.01	surface sediment	Profiling of Woeseiales assemblages	ENA accession: PRJEB18774	Probandt et al., 2017 (doi: 10.1111/1462-2920.13676)	shallow water sediments; highly permeable; close to island of Helgoland	N/A	N/A	fully oxic
33	NA.4b§	German Bight	2014	HE432/0011-3	MUC	07°57.46'E	54°10.43'N	19	0.01 - 0.02	surface sediment	Profiling of Woeseiales assemblages	ENA accession: PRJEB18774	Probandt et al., 2017 (doi: 10.1111/1462-2920.13676)	shallow water sediments; highly permeable; close to island of Helgoland	N/A	N/A	fully oxic
34	NA.5a§	German Bight	2014	HE432/0005-18	MUC	04°44.97'E	55°15.51'N	42	0.00 - 0.01	surface sediment	Profiling of Woeseiales assemblages	ENA accession: PRJEB18774	Probandt et al., 2017 (doi: 10.1111/1462-2920.13676)	fine sand; impermeable	N/A	N/A	suboxic to anoxic
34	NA.5b§	German Bight	2014	HE432/0005-18	MUC	04°44.97'E	55°15.51'N	42	0.01 - 0.02	surface sediment	Profiling of Woeseiales assemblages	ENA accession: PRJEB18774	Probandt et al., 2017 (doi: 10.1111/1462-2920.13676)	fine sand; impermeable	N/A	N/A	suboxic to anoxic
35	NA.6a§	German Bight	2014	HE432/0001-6	MUC	04°10.11'E	55°30.05'N	21	0.00 - 0.01	surface sediment	Profiling of Woeseiales assemblages	ENA accession: PRJEB18774	Probandt et al., 2017 (doi: 10.1111/1462-2920.13676)	shallow water sands; low permeability; sandbank	N/A	N/A	oxic
35	NA.6b§	German Bight	2014	HE432/0001-6	MUC	04°10.11'E	55°30.05'N	21	0.01 - 0.02	surface sediment	Profiling of Woeseiales assemblages	ENA accession: PRJEB18774	Probandt et al., 2017 (doi: 10.1111/1462-2920.13676)	shallow water sands; low permeability; sandbank	N/A	N/A	oxic
36	SP.9a§	Australia, Dunsborough	2014	N/A	MUC	115°06.94'E	33°37.05'S	0	0.00 - 0.01	surface sediment	Profiling of Woeseiales assemblages	NCBI BioProjects PRJNA283163 and PRJNA285206	Dyksma et al., 2016 (doi: 10.1038/ismej.2015.257)	coastal sandy sediment, tidal zone	N/A	N/A	N/A
36	SP.9b§	Australia, Dunsborough	2014	N/A	MUC	115°06.94'E	33°37.05'S	0	0.01 - 0.02	surface sediment	Profiling of Woeseiales assemblages	NCBI BioProjects PRJNA283163 and PRJNA285206	Dyksma et al., 2016 (doi: 10.1038/ismej.2015.257)	coastal sandy sediment, tidal zone	N/A	N/A	N/A
‡ Sample with different food conditions
§ Different depth horizons of same sampling site
¶ Different methods applied on sediments of the same sampling site
▪ Natural replicates taken at the same sampling site
# Data refer to 0.00 - 0.01 m sediment depth
