# Supplementary material for: Diversity and metabolism of Woeseiales bacteria, global members of marine sediment communities
Source: ISME J. 2020 Jan 27;14(4):1042–56. doi: 10.1038/s41396-020-0588-4 (PMC7082342; doi:10.1038/s41396-020-0588-4)
Supplement: Supplementary file 7 — Table S2 [file 41396_2020_588_MOESM7_ESM.xlsx]

## Sheet: Sheet1
Table S2. 16S rRNA oligonucleotide probes and hybridization conditions used for CARD-FISH analyses in this study.
ABased on searches in the release 132 of the non-redundant SILVA database (it hosts 575 268 sequences assigned to Bacteria, 153 839 of which are assigned to Gammaproteobacteria)
BPercentages in parenthesis refer to the coverage of the target group
COnly non-target taxa totalizing more than 10 hits are shown for HRP-labelled probes
DFormamide concentration (v:v) in hybridization buffer
ENucleotide positions matched by the probe are based on the 16S rRNA genes of Escherichia coli K12.
FSee main text (M) and supplementary information (SI) for full references (indicated by their reference number)
GProbe was applied with competitor
Oligonucleotide identifier	Type of oligonucleotide	Target taxon	Number of perfect sequence hits A	Non-target taxa with probe matchesC	Number of sequence hitsA		Formamide concentration [%]D	Position (bp)E	Probe sequence	Target Molecule	ReferenceF
					Perfect match	Max. 1 mismatch
JTB819	HRP-labelled probe	Woeseiaceae/Woeseiales	412 (56%)B	Gammaproteobacteria (Thiohalorhabdales)	49 (23%)B	103 (48%)B	20	819 - 836	5'-CCG ACA TCT AGT TCT CAT-3'	16S rRNA	this study
				Gammaproteobacteria (Steroidobacteraceae)	48 (15%)B	327 (68%)B
				Gammaproteobacteria (Beggiatoales)	-	62 (38%)B
				Gammaproteobacteria (Coxiellales)	-	34 (9%)B
				Gammaproteobacteria (Diplorickettsiales)	-	68 (15%)B
				Gammaproteobacteria (Ectothiorhodospirales)	-	20 (4%)B
				Gammaproteobacteria (AT-s2-59)	38 (50%)B	76 (100%)B
				Gammaproteobacteria (B2M28)	11 (5%)B	28 (14%)B
				Gammaproteobacteria (CCD24)	90 (90%)B	95 (95%)B
				Gammaproteobacteria (EPR3968-08a-Bc78)	55 (86%)B	61 (95%)B
				Gammaproteobacteria (SZB50)	13 (100%)B	13 (100%)B
				Gammaproteobacteria (CCM19a)	-	21 (96%)B
				Gammaproteobacteria (HOC36)	-	24 (17%)B
				Gammaproteobacteria (JG36-GS-52)	-	12 (92%)B
				Gammaproteobacteria (KF-JG30-C25)	-	11 (28%)B
				Gammaproteobacteria (PLTA13)	-	27 (28%)B
				Alphaproteobacteria	-	116 (0.2%)B
				Deltaproteobacteria	-	20 (0.1%)B
				Omnitrophicaeota	-	14 (3%)B
				Firmicutes	-	17 (0%)B
JTB897G	HRP-labelled probe	Woeseiaceae/Woeseiales	600 (81%)B	Gammaproteobacteria (Thiohalorhabdales)	137 (64%)B	142 (67%)B	20	897 - 914	5'-TTG AGT TTT ACC GTT GCC-3'	16S rRNA	this study
				Gammaproteobacteria (Arenicellales)	12 (5%)B	12 (5%)B
				Gammaproteobacteria (AT-s2-59)	36 (43%)B	36 (43%)B
				Gammaproteobacteria (B2M28)	15 (7%)B	15 (7%)B
				Gammaproteobacteria (EPR3968-08a-Bc78)	33 (52%)B	33 (52%)B
				Gammaproteobacteria (SZB50)	-	11 (85%)B
				Actinobacteria	-	53 (0.1%)B
				Bacteroidetes	-	19067 (35%)B
				Cyanobacteria	-	362 (3%)B
				Firmicutes	-	39 (0%)B
				Lentisphaerae	-	21 (4.5%)B
				Patescibacteria	-	37 (0.8%)B
				Spirochaetes	-	272 (6.5%)B
cJTB897	Competitor oligonucleotide	Bacteroidetes	19049	Woeseiaceae/Woeseiales	0	601	20	897 - 914	5'-TTG AGT TTC ACC GTT GCC-3'	16S rRNA	this study
		Spirochaetes	246	Other bacteria	62	424
		Cyanobacteria	362
JTB1270	HRP-labelled probe	Woeseiaceae/Woeseiales	143 (19%)B	Gammaproteobacteria (Thiohalorhabdales)	52 (24%)B	64 (30%)B	40	1270 - 1293	5'-GAG CTT TAA GGG ATT AGC GCA CCA-3'	16S rRNA	M [6]
JTB843G	HRP-labelled probe	Woeseiaceae/Woeseiales	34 (5%)B	Gammaproteobacteria (Thiohalorhabdales)	7 (3%)B	51 (24%)B	10	843 - 860	5'-TGC GAC ACC GAG GGA CAR-3'	16S rRNA	M [6]
JTB1275G	HRP-labelled probe	Woeseiaceae/Woeseiales	161 (22%)B	Gammaproteobacteria (Thiohalorhabdales)	57 (27%)B	72 (34%)B	10	1275 - 1292	5'-AGC TTT AAG GGA TTA GCG-3'	16S rRNA	M [6]
				Gammaproteobacteria (Alteromonadales)	-	18 (0.3%)B
				Gammaproteobacteria (Nitrosococcales)	-	148 (26%)B
				Gammaproteobacteria (Oceanospirillales)	-	24 (0.4%)B
				Deltaproteobacteria	-	34 (0.2%)B
				Actinobacteria	-	85 (0.1%)B
				Dependentiae	-	11 (2%)B
				Firmicutes	-	94 (0.1%)B
JTB1270h	Helper oligonucleotide	-	-	-	-	-	40	1246 - 1269	5'-TTG CTG GTT GGC AAC CCT CTG TAT-3'	16S rRNA	M [6]
JTB843us	Helper oligonucleotide	-	-	-	-	-	10	126 - 146	5'-TCC CCC AAC ATC TAG TTC TCA-3'	16S rRNA	M [6]
JTB843ds	Helper oligonucleotide	-	-	-	-	-	10	854 - 874	5'-CGG AGA ACT TAA CGC GTT AGC-3'	16S rRNA	M [6]
JTB1275us	Helper oligonucleotide	-	-	-	-	-	10	1242 - 1262	5'-TTG GCA ACC CTC TGT ACT CGC-3'	16S rRNA	M [6]
JTB1275ds	Helper oligonucleotide	-	-	-	-	-	10	1293 - 1313	5'-ACT CCA TAC CGG ACT ACG ACG-3'	16S rRNA	M [6]
JTB843c1	Competitor oligonucleotide	Alphaproteobacteria (Geminicoccaceae)	5	none	-	-	10	843 - 860	5'-TTC GAC ACC GAG GGA CAR-3'	16S rRNA	M [6]
JTB843c2	Competitor oligonucleotide	Alphaproteobacteria (Geminicoccaceae, Uncultured)	6	Woeseiaceae/Woeseiales	8 (1.1%)B	73 (10%)B	10	843 - 860	5'-TGC GAC ACC GAG GGG CAR-3'	16S rRNA	M [6]
JTB843c3	Competitor oligonucleotide	Gammaproteobacteria (D90, Nitrosococcales, Thiohalorhabdaceae)	7	Woeseiaceae/Woeseiales	81 (11%)B	264 (36%)B	10	843 - 860	5'-TGC GAC ACC GAA AGA CAR-3'	16S rRNA	M [6]
JTB843c4	Competitor oligonucleotide	Alphaproteobacteria (SAR116, Rhodobacteraceae)	124	none	-	-	10	843 - 860	5'-GGC GAC ACC GAG GGG CAR-3'	16S rRNA	M [6]
JTB843c5	Competitor oligonucleotide	Alphaproteobacteria (Elsteraceae, Magnetospiraceae, Uncultured)	14	none	-	-	10	843 - 860	5'-TGC GAC ACC GAA GGA CTR-3'	16S rRNA	M [6]
JTB1275c1	Competitor oligonucleotide	Gammaproteobacteria (Colwelliaceae, B2M28, Beggiatoaceae, Ga0077536, Incertae sedis, Methylophagaceae, Nitrosococcaceae, OM182, Thiohalorhabdaceae, Vibrionaceae)	67	Woeseiaceae/Woeseiales	161 (22%)B	323 (43%)B	10	1275 - 1292	5'-AGC TTT AAG GGA TTA GCG-3'	16S rRNA	M [6]
		Alphaproteobacteria (Methylolegillaceae)	1
		Bacteroidetes-Dependentiae-Planctomycetes	5
JTB1275c2	Competitor oligonucleotide	Gammaproteobacteria (Arenicellaceae)	2	Woeseiaceae/Woeseiales	1 (0.001%)B	313 (42%)B	10	1275 - 1292	5'-AGC TTT AAG GGA TTA GCA-3'	16S rRNA	M [6]
		Deltaproteobacteria (Bdellovibrionaceae)	1
		Dependentiae-Firmicutes	3
JTB1275c3	Competitor oligonucleotide	Gammaproteobacteria (Acidiferrobacteraceae, Colwelliaceae, AT-s2-59, Coxiellaceae, Kangiellaceae, Pasteurellaceae, Thiohalorhabdaceae)	18	Woeseiaceae/Woeseiales	151 (20%)B	513 (69%)B	10	1275 - 1292	5'-AGC TTT AAG GGA TTA GCT-3'	16S rRNA	M [6]
		Deltaproteobacteria (Bdellovibrionaceae, Desulfobacteraceae)	32
		Actinobacteria, Bacteroidetes, BRC1, Chloroflexi, Cyanobacteria, Dependentiae, Firmicutes, Fusobacteria, Planctomycetes	188
JTB1275c4	Competitor oligonucleotide	Gammaproteobacteria (EC3)	1	Woeseiaceae/Woeseiales	5 (0.007%)B	160 (22%)B	10	1275 - 1292	5'-CGC TTT AAG GGA TTA GCT-3'	16S rRNA	M [6]
		Firmicutes, Patescibacteria	8
GAM42aG	HRP-labelled probe	Gammaproteobacteria	36318 (78%)B	Alphaproteobacteria, Betaproteobacteria, Zetaproteobacteria	6	6954	35	1027 - 1043	5'- GCC TTC CCA CAT CGT TT-3'	23S rRNA	M [16]
cBET42a	Competitor oligonucleotide	Betaproteobacteria	6692	Gammaproteobacteria	1337	37772	35	1027 - 1043	5'- GCC TTC CCA CTT CGT TT-3'	23S rRNA	M [16]
CF319a	HRP-labelled probe	Bacteroidetes	24477 (44%)B	Diverse bacterial and archaeal phyla including among others: Proteobacteria, Epsilonproteobacteria, Firmicutes, Actinobacteria, Chloroflexi, Cyanobacteria, Planctomycetes, Thaumarchaeota	1111	4779	35	319 - 336	5'- TGG TCC GTG TCT CAG TAC-3'	16S rRNA	SI [5]
