# Supplementary material for: Diversity and metabolism of Woeseiales bacteria, global members of marine sediment communities
Source: ISME J. 2020 Jan 27;14(4):1042–56. doi: 10.1038/s41396-020-0588-4 (PMC7082342; doi:10.1038/s41396-020-0588-4)
Supplement: Supplementary file 8 — Table S3 [file 41396_2020_588_MOESM8_ESM.xlsx]

## Sheet: Sheet1
Table S3. Total, DAPI-based, cell counts and CARD-FISH based counts of gammaproteobacteria and Woeseiales cells in marine samples.
Abbreviations: DCM: Deep Chlorophyll Maximum; N/A: no data available.													Color Key		The cell densities marked in grey are displayed in Figure 5.
AShort sample identifiers provide a link to sample descriptions in Table S1.
Sample information					Microscopic cell counts																								Amplicon data (16S rRNA gene sequence tags)
Sample identifierA	Sampling site	Water depth [m]	Sediment depth [m]		Total DAPI counts				CARD-FISH based cell counts																		No. of replicates		Proportion of Gammaproteobacteria reads relative to total sequence counts [%]	Proportion of Woeseiales reads relative to total sequence counts [%]	No. of replicates
					Average total cells [cells mL-1]	Range (min-max) total cells [cells mL-1]			Average number of Gammaproteobacteria cells [cells mL-1]	Range of Gammaproteobacteria cell number [cells mL-1]			Proportion of Gammaproteobacteria cells [%]a	Range of Gammaproteobacteria cell proportions [%]a			Average number of Woeseiales cells [cells mL-1]	Range of Woeseiales cell number [cells mL-1]			Proportion of Woeseiales cells [%]a	Range of Woeseiales cell proportions [%]a			Average total Gammaproteobacteria (Gam42a + JTB probes) [cells mL-1]	Average total Gammaproteobacteria (Gam42a + JTB probes) [%]
AO.1a§‡	Arctic Ocean, below MYI	4380	0.00 - 0.01		638000000	618000000	-	658000000	3365000	3260000	-	3470000	0.53	<1	-	<1	6680000	6420000	-	6940000	1.045	1.03883	-	1.05471	10045000	1.57445	2		40	1.8	1
AO.1b§	Arctic Ocean, below MYI	4380	0.01 - 0.05		98050000	96300000	-	99800000	0	0			0	0			1520000	1310000	-	1730000	1.5	1	-	2	1520000	1.55023	2		N/A	N/A	1
AO.1c§	Arctic Ocean, below MYI	4380	0.05 - 0.10		22900000	20700000	-	25100000	0	0			0	0			0	0			0	0			0	0	2		N/A	N/A	1
AO.1d‡	Arctic Ocean, below MYI, algal fall	4383	0.00 - 0.01		827500000	807000000	-	848000000	67300000	50300000	-	84300000	8.085	6	-	10	5040000	4840000	-	5240000	0.61	<1	-	<1	72340000	8.74199	2		N/A	N/A	N/A
AO.2a§	Arctic Ocean, below MYI	4373	0.00 - 0.01		622000000	601000000	-	643000000	15150000	13200000	-	17100000	9.94	3	-	3	11590000	9980000	-	13200000	2	1.66057	-	2	26740000	4.29904	2		36	8	1
AO.2b§	Arctic Ocean, below MYI	4373	0.01 - 0.05		86050000	83900000	-	88200000	496000	472000	-	520000	9.94	<1	-	<1	1136500	983000	-	1290000	1	1.17163	-	1	1632500	1.89715	2		N/A	N/A	1
AO2c§	Arctic Ocean, below MYI	4373	0.05 - 0.10		82450000	80400000	-	8.45+E07	489500	467000	-	5120000	0	<1	-	<1	0	0			0	0			489500	0.593693	2		N/A	N/A	1
AO.3	Arctic Ocean, ice edge	4012	0.00 - 0.01		1070000000	1050000000	-	1090000000	1645000	1380000	-	1910000	0.155	<1	-	<1	28600000	26600000	-	30600000	2.67	2.53333	-	2.72381	30245000	2.82664	2		23.1261	10.6291	1
AO.4a§	Arctic Ocean, Fram Strait, HGI	1282	0.00 - 0.01		1710000000	1340000000	-	1940000000	111950000	83900000	-	140000000	6.74	6.26119	-	7.21649	1.44222e+08	105000000	-	166000000	8.40778	7.83582	-	8.5567	2.56172e+08	14.9808	18		39.2559	14.2	1
AO.4b§	Arctic Ocean, Fram Strait, HGI	1282	0.02 - 0.03		2360000000	2250000000	-	2470000000	72850000	67800000	-	77900000	3.08	3.01333	-	3.15385	143000000	122000000	-	164000000	6.03	5.42222	-	6.63968	215850000	9.14619	2		N/A	N/A	N/A
AO.4c§	Arctic Ocean, Fram Strait, HGI	1282	0.04 - 0.05		2060000000	2050000000	-	2070000000	42900000	37300000	-	48500000	2.08	1.81951	-	2.343	59050000	58300000	-	59800000	2.865	2.8439	-	2.88889	101950000	4.94903	2		N/A	N/A	N/A
AO.4d§	Arctic Ocean, Fram Strait, HGI	DCM	-		2.92125e+06				97400				3.33				3980				0.14				101380	3.47044	1		N/A	N/A	N/A
AO.4e§	Arctic Ocean, Fram Strait, HGI	100	-		772720				9950				1.29				3990				0.52				13940	1.80402	1		N/A	N/A	N/A
AO.4f§	Arctic Ocean, Fram Strait, HGI	500	-		126343				3690				2.92				1310				1.03				5000	3.95747	1		N/A	N/A	N/A
AO.4g§	Arctic Ocean, Fram Strait, HGI	1200	-		81059.9				2730				3.37				1830				2.25				4560	5.62547	1		N/A	N/A	N/A
AO.5a§	Arctic Ocean, Fram Strait, HGIV	2403	0.00 - 0.01		1.41833e+09	1290000000	-	1610000000	47450000	32400000	-	62500000	3.195	2.51163	-	3.88199	7.21667e+07	52400000	-	112000000	5.04	4.06202	-	6.95652	1.19617e+08	8.43361	12		34.1322	15	1
AO.5b§	Arctic Ocean, Fram Strait, HGIV	2403	0.02 - 0.03		236000000	225000000	-	2.47e+08	12500000	10300000	-	14700000	3.08	2	-	2	11500000	9800000	-	13200000	6.03	<1	-	<1	24000000	10.1695	2		N/A	N/A	N/A
AO.5c§	Arctic Ocean, Fram Strait, HGIV	2403	0.04 - 0.05		20250000	20000000	-	20500000	5450000	5170000	-	5730000	2.08	<1	-	<1	8165000	7010000	-	9320000	2.865	<1	-	<1	13615000	67.2346	2		N/A	N/A	N/A
AO.5h§	Arctic Ocean, Fram Strait, HGIV	DCM	-		603000				103000				17.04				195				0.03				103195	17.1136	1		N/A	N/A	1
AO.5i§	Arctic Ocean, Fram Strait, HGIV	100	-		467000				18600				3.98				2710				0.58				21310	4.56317	1		N/A	N/A	N/A
AO.5j§	Arctic Ocean, Fram Strait, HGIV	1000	-		107000				2760				2.58				1430				1.34				4190	3.91589	1		N/A	N/A	N/A
AO.5k§	Arctic Ocean, Fram Strait, HGIV	2500	-		50100				1430				2.85				669				1.34				2099	4.18962	1		N/A	N/A	N/A
AO.6	Arctic Ocean, Fram Strait, HGVI	3442	0.00 - 0.01		780500000	765000000	-	796000000	16850000	11800000	-	21900000	2.145	1.54248	-	2.75126	58300000	56800000	-	59800000	7.465	7.42484	-	7.51256	75150000	9.62844	2		35.4969	13.1	1
AO.7a§	Arctic Ocean, Fram Strait, HGIX	5525	0.00 - 0.01		971500000	753000000	-	1190000000	25550000	15100000	-	36000000	2.52	2.00531	-	3.02521	65350000	39000000	-	91700000	6.445	5.17928	-	7.70588	90900000	9.35666	4		35.4415	12.9	1
AO.7b§	Arctic Ocean, Fram Strait, HGIX	5525	0.02 - 0.03		236000000	902000000	-	943000000	11750000	10100000	-	13400000	3.08	2	-	2	14450000	12700000	-	16200000	6.03	1	-	2	26200000	11.1017	2		N/A	N/A	N/A
AO.7c§	Arctic Ocean, Fram Strait, HGIX	5525	0.04 - 0.05		20250000	987000000	-	1210000000	2080000	1830000	-	2330000	2.08	<1	-	<1	3025000	2210000	-	3840000	2.865	<1	-	<1	5105000	25.2099	2		N/A	N/A	N/A
AO.7d§	Arctic Ocean, Fram Strait, HGIX	DCM	-		911000				162000				17.83				766				0.08				162766	17.8667	1		N/A	N/A	N/A
AO.7e§	Arctic Ocean, Fram Strait, HGIX	100	-		604000				12800				2.11				1540				0.25				14340	2.37417	1		N/A	N/A	N/A
AO.7f§	Arctic Ocean, Fram Strait, HGIX	1000	-		63500				1040				1.64				204				0.32				1244	1.95906	1		N/A	N/A	N/A
AO.7g§	Arctic Ocean, Fram Strait, HGIX	2500	-		40000				1330				3.34				1040				2.6				2370	5.925	1		N/A	N/A	N/A
AO.7h§	Arctic Ocean, Fram Strait, HGIX	5500	-		131000				2890				2.21				2620				2.01				5510	4.20611	1		N/A	N/A	N/A
AO.8	Arctic Ocean, Fram Strait, EGI	1056	0.00 - 0.01		1045000000	1030000000	-	1060000000	49400000	44200000	-	54600000	4.72	4.29126	-	5.15094	86700000	85200000	-	88200000	8.295	8.27184	-	8.32075	136100000	13.0239	2		36.8	10.8	1
AO.9a§	Arctic Ocean, Fram Strait, EGIV	2558	0.00 - 0.01		993500000	937000000	-	1050000000	40500000	25300000	-	55700000	4	2.70011	-	5.30476	38600000	28300000	-	48900000	3.84	3.02028	-	4.65714	79100000	7.96175	4		48.076	15.6	1
AO.9b§	Arctic Ocean, Fram Strait, EGIV	DCM	-		112000				6080				5.44				276				0.25				6356	5.675	1		N/A	N/A	N/A
AO.9c§	Arctic Ocean, Fram Strait, EGIV	100	-		572000				21200				3.7				4400				0.77				25600	4.47552	1		N/A	N/A	N/A
AO.9d§	Arctic Ocean, Fram Strait, EGIV	1000	-		95300				1910				2				969				1.02				2879	3.02099	1		N/A	N/A	N/A
AO.9e§	Arctic Ocean, Fram Strait, EGIV	2500	-		30200				505				1.67				174				0.58				679	2.24834	1		N/A	N/A	N/A
NA.1	North Atlantic, Logatchev	3021	0.00 - 0.01		686500000	675000000	-	698000000	10895000	8890000	-	12900000	1.585	1.31704	-	1.84814	4220000	4070000	-	4370000	0.615	<1	-	<1	15115000	2.20175	2		N/A	N/A	N/A
NA.2	North Atlantic, Logatchev	3032	0.00 - 0.01		1680000000	1350000000	-	2010000000	6485000	5150000	-	7820000	0.385	<1	-	<1	0	0			0	0			6485000	0.386012	4		N/A	N/A	N/A
NA.3	North Atlantic, Logatchev	3043	0.00 - 0.01		511000000	443000000	-	579000000	9525000	7450000	-	11600000	1.84	1.68172	-	2.00345	9995000	7090000		12900000	1.915	1.60045	-	2.22798	19520000	3.81996	4		N/A	N/A	N/A
NP.1	NorthPacific	2800	0.00 - 0.01		1500000000	1470000000	-	1530000000	15040000	8180000	-	21900000	0.995	<1	-	1.43137	81000000	69000000	-	93000000	5.385	4.69388	-	6.07843	96040000	6.40267	2		N/A	N/A	N/A
NP.2a§	NorthPacific	2600	0.00 - 0.01		2357500000	2040000000	-	2550000000	133000000	110000000	-	156000000	5.755	5.39216	-	6.11765	103850000	82400000	-	126000000	4.385	4.03922	-	4.94118	236850000	10.0467	8		N/A	N/A	N/A
NP.2b§	NorthPacific	2600	0.01 - 0.12		1070000000	1030000000	-	1110000000	0	0			0	0			0	0			0	0			0	0	2		N/A	N/A	N/A
IO.1	Indian Ocean	1526	0.00 - 0.02		1250000000	1230000000	-	1270000000	76600000	60100000	-	93100000	6.11	4.88618	-	7.33071	49600000	49100000	-	50100000	3.965	3.99187	-	3.94488	126200000	10.096	2		N/A	N/A	N/A
IO.2	Indian Ocean	1527	0.00 - 0.02		1385000000	1330000000	-	1440000000	82200000	71200000	-	93200000	5.91	5.35338	-	6.47222	57200000	54700000	-	59700000	4.13	4.11278	-	4.14583	139400000	10.065	2		N/A	N/A	N/A
SA.1a§	South Atlantic	4113	fluffy layer		890000000	885000000	-	895000000	152000000	132000000	-	172000000	17.07	14.9153	-	19.2179	41100000	40600000	-	41600000	4.62	4.58757	-	4.64804	193100000	21.6966	2		N/A	N/A	N/A
SA.1b§	South Atlantic	4113	0.00 - 0.01		879500000	878000000	-	881000000	62400000	56900000	-	67900000	7.095	6.48064	-	7.70715	39200000	29100000	-	49300000	4.455	3.31435	-	5.59591	101600000	11.552	2		N/A	N/A	N/A
SP.1a§	SouthPacific	4198	0.00 - 0.01		744500000	663000000	-	826000000	7600000	6460000	-	8740000	1.015	1	-	1	17450000	13100000	-	21800000	2.31	1.97587	-	2.63923	25050000	3.36467	4		21.96 - 22.55	9.14 - 9.85	3
SP.1b§	SouthPacific	4198	0.03 - 0.05		504500000	478000000	-	531000000	4970000	4720000	-	5220000	1.015	1	-	1	2030000	1840000	-	2220000	0.5	<1	-	<1	7000000	1.38751	2		N/A	N/A	1
SP.1c§	SouthPacific	4198	0.14 - 0.16		72700000	70100000	-	75300000	0	0			0	0			1046000	982000	-	1110000	1	1.40086	-	1.4741	1046000	1.43879	2		N/A	N/A	1
SP.2a§	SouthPacific	4130	0.00 - 0.01		727000000	711000000	-	743000000	2785000	2210000	-	3360000	0.38	<1	-	<1	11600000	10100000	-	13100000	1.59	1.42053	-	1.76312	14385000	1.97868	4		17.39 - 25.63	7.27 - 10.23	3
SP.2b§	SouthPacific	4130	0.03 - 0.05		406000000	375000000	-	437000000	1495000	1370000	-	1620000	0.38	<1	-	<1	1103000	986000	-	1220000	1.59	<1	-	<1	2598000	0.639901	2		N/A	N/A	1
SP.2c§	SouthPacific	4130	0.14 - 0.16		116400000	98800000	-	134000000	0	0			0	0			0	0			0	0			0	0	2		N/A	N/A	1
SP.6	SouthPacific	4197	nodule		504000000	453000000	-	555000000	4575000	4040000	-	5110000	0.905	<1	-	1	0	0			0	0			4575000	0.907738	2		20.44 - 22.83	9.12 - 10.00	3
SP.8	SouthPacific	4197	nodule		534500000	484000000	-	585000000	0	0			0	0			0	0			0	0			0	0	2		N/A	N/A	N/A
AntO.1	AntarcticOcean.PolarFront	3969	0.00 - 0.01		458500000	394000000	-	492000000	27600000	23000000	-	32200000	6.19	5.83756	-	6.54472	26650000	19700000	-	32800000	5.7725	5	-	6.66667	54250000	11.8321	8		31.94 - 46.33*	5.48 - 7.52*	2
AntO.2	AntarcticOcean.PolarFront	4114	0.00 - 0.01		428750000	332000000	-	504000000	16700000	8310000	-	15400000	2.78	2.50301	-	3.05556	21950000	16200000	-	25700000	5.1075	4.87952	-	5.09921	38650000	9.01458	8		26.67 - 26.93*	2.24 - 4.97*	2
AntO.3	AntarcticOcean.SWIR	4196	0.00 - 0.01		3.18667e+08	297000000	-	332000000	20850000	18000000	-	23700000	6.6	6.06061	-	7.13855	8370000	7640000	-	9280000	2.62333	2.57239	-	2.79518	29220000	9.16946	6		19.51 - 28.76#	2.82 - 3.81#	2
AO.10a§	ArcticOcean.FramStrait	75	0.00 - 0.01		2555000000	2430000000	-	2680000000	117000000	107000000	-	127000000	4.57	4.40329	-	4.73881	34900000	32900000	-	36900000	1.365	1.35391	-	1.37687	151900000	5.94521	2		N/A	N/A	N/A
AO.10b§	ArcticOcean.FramStrait	75	0.02 - 0.03		2450000000	2320000000	-	2580000000	81200000	75400000	-	87000000	3.31	3.25	-	3.37209	4290000	4010000	-	4570000	0.175	<1	-	<1	85490000	3.48939	2		N/A	N/A	N/A
‡ Sample with different food conditions
§ Different depth horizons of same sampling site
a relative cell abundance in relation to total cells; based on CARD-FISH counts
# 0 - 5 cm sediment depth
* 16S rRNA-gene abundance based on total RNA extraction and cDNA synthesis (Ruff et al., 2014; http://dx.doi.org/10.1016/j.dsr2.2014.05.011)
