# Supplementary material for: Diversity and metabolism of Woeseiales bacteria, global members of marine sediment communities
Source: ISME J. 2020 Jan 27;14(4):1042–56. doi: 10.1038/s41396-020-0588-4 (PMC7082342; doi:10.1038/s41396-020-0588-4)
Supplement: Supplementary file 9 — Table S4 [file 41396_2020_588_MOESM9_ESM.xlsx]

## Sheet: Sheet1
Table S4. Phylotypes generated from all sequences (≥ 1400 bp) assigned to Woeseiales in SILVA SSUref release 128.
Phylotypes were generated using a sequence identity threshold of 96%.
Phylotype identifier	Number of sequences	Sequence accession numbers
		1	2	3	4	5	6	7	8	9	10	11	12	13	14	15	16	17	18	19	20	21	22	23	24	25	26	27	28	29	30	31	32	33	34	35	36	37	38	39	40	41	42	43	44	45	46	47	48
001	76	JX226806	AJ966586	AJ966582	AJ966583	AM997484	AM997649	AM997564	JX227022	AM997518	JX226979	JX227696	AB694219	AM997734	AM997393	AM997409	AM997657	AB694218	JX226754	JX226862	JX227110	JX227260	AM997404	JX227310	AM997317	AM997731	AM997749	AM997315	AM997800	AM997858	AM997340	AM997737	JX227002	JX227632	FJ202397	FJ202522	GU369893	DQ351778	FJ545474	GU061172	HQ191051	GU230341	GU230342	HQ241792	JF514284	KC238346	KC682653	KT748594	EU287173
002	73	KF741532	FJ712430	EU290675	EU287287	HM598247	KM356694	KF616768	KM356439	KF741542	HE803974	DQ395002	GU230336	HE803960	HE803967	JN672643	KF741485	EU617768	GQ246314	JX016738	KR824962	DQ351774	KR825078	KR825097	KT906701	EU652511	EU652512	AM889177	JF272049	JF344517	JF344294	JQ579764	JQ579906	JF344029	JF344416	JF344058	JF344551	JX193321	JF344118	JQ580219	JF344031	JF344107	JQ580113	JF344539	JF344624	JF344279	JX193442	JN672633	FJ748803
003	73	JX241013	KC009932	GQ246393	GU362964	AB694232	AB694231	AB694234	AB694230	AB694233	HQ721382	AB015576	AM997459	JX227328	AM997424	JX227262	AM997398	JQ013340	AM997292	AM997792	AM997797	JX227291	JX227293	GU362975	AB015548	FJ746299	JF268356	JX227691	AB015571	JX226970	JX227178	JX226939	AM997365	AM997939	HQ721402	JX227422	AM997856	AM997860	AM997933	AM997337	JX227296	AM997380	AM997474	AM997573	EU286986	JX227676	AM997843	AM997395	AM997630
004	46	JX138638	JX138641	JX138645	KC682685	AJ567539	AM997683	AM997781	FN553465	AB694149	AB694151	AB694154	AB694153	AB694150	AM997927	JX227083	JX226891	JX226908	JX226980	AM997852	EU287163	EU491466	GQ261799	AM997575	FN553457	AM997331	AM997385	AM997503	JX227285	AM997531	AM997310	AM997372	AM997786	AM997988	AM997446	AM997574	AM997893	AM997568	JX226807	AM997496	AM997631	AM997812	FN553466	EU491736	JX227693	JX227621	KT336050
005	41	EU617766	EU617767	GU230340	HQ191014	JX193322	JF344160	EU491380	EU734991	EU734983	EU734987	JF344127	JF344229	JF344226	JQ580083	JQ579918	JQ579664	JQ579872	GU452691	JX193399	JX193413	AM040131	HQ190981	HQ190966	HQ190993	HQ191004	HQ190960	JQ579699	JF344667	JF344503	JF344164	JF344370	JQ579679	JF344249	JF344199	JQ580000	GU452692	JX193403	JX193414	HQ191013	DQ351793	KR825064
006	35	JQ287010	JQ286982	FN553509	AM997324	AM997435	AM997423	JX227586	AM997723	AM997525	AM997487	JX226962	JN672607	KF616705	KF616732	JF268416	JF268350	AM997366	AM997377	AM997558	AM997655	AM997931	EU491127	AY373400	JX001131	EU491722	AB015254	JX226768	AM997733	AM997300	AM997736	JX227363	JF344191	KX097099	KM356643	KP091138
007	29	JN166335	KC009936	EF208680	JQ347310	KT880430	AY225637	JQ800917	JQ800970	KM018912	EU491415	EU734921	EU491388	EU491361	EU491348	EU491436	AM997854	AM997871	AY375060	JX227261	JN860391	AM997428	JX227523	JX227348	EU373854	EU491197	EU491623	EU491620	EU491670	KT748583
008	28	FN553611	JN886901	JX227157	AM997389	AM997533	AM997508	AM997712	JX227108	EU491447	KT748587	KF616654	KT748621	AM997707	EU287136	FJ205331	EU491692	JN886937	AM997806	EU491400	EU491647	EU491678	KT748597	GQ246395	KM356716	FJ545570	GQ246328	HQ191098	KR824991
009	26	JX138699	AM997466	AM997728	JX227174	AM997916	JX227102	JX226848	AM997477	EU287011	JQ013335	EU491644	AM997824	AM997654	AM997827	JX227378	KT336033	EU491351	EU491366	KC682577	EU373856	EU287094	EU287137	FJ712441	JX001126	KM356723	KM356707
010	22	AJ567537	EU491844	JX226747	JX527939	JX527901	JX530481	EU735012	FJ416135	GQ259307	FN396743	FN396638	AB694381	AB806849	DQ925884	HM598162	JX226898	KT336059	EU491683	EU491772	EU491488	KM356718	KP091250
011	18	AJ567564	AJ567551	AM997684	GQ261782	JN860386	EU925910	AB806848	FN553614	JX227014	FN553613	JQ287341	EU491793	EU734945	FJ416129	GQ348082	JF344121	EU491813	JX227503
012	16	AJ240993	AY850300	FN553619	EU287112	EU287179	EU287159	FJ416088	EU491248	FN553629	FN553618	FN553623	FN553508	AB806851	FJ264658	GQ261775	KT336100
013	16	KF596633	JQ279015	FJ545462	DQ351767	GQ246289	KC631446	EU652521	EU652520	DQ811844	JN977321	JX241017	JX241018	KF596641	KP299821	EF125435	KR825108
014	14	KX097086	EU491390	KX097124	AB694163	AB694164	AB694162	AB694159	AB694160	AM997705	GQ261760	AB694161	AB694158	EU287158	KX097584
015	13	GQ263178	GQ263482	GQ263226	GQ263146	GQ263464	GQ262890	GQ263255	GQ262822	GQ262955	GQ262966	GQ263264	GQ262923	GQ263446
016	13	HQ241802	AM997962	EU491633	FJ416077	EU734942	HQ190974	JX001129	GU230348	GU230380	DQ351802	JF344355	JQ579711	KF616671
017	11	HQ397438	HQ727617	EU617764	EU491102	JN886863	EU617765	FJ264657	FJ264673	EU491395	KX097199	KX097341
018	11	AY627375	HQ672707	DQ396093	HQ672828	HQ673045	HQ673558	HQ674576	HQ674521	HQ674490	HQ674071	JN018818
019	11	EU287215	EU050796	EU491302	EU491286	HM799032	AB694253	AB694254	JX227292	AB013829	AJ567594	JX527090
020	11	KF741507	KF741535	KF741420	KC465684	EU488031	HE804008	FM211757	JN977175	KJ817736	KR824990	KR824979
021	10	JF344137	JQ580025	JF344166	JF344184	JF344223	KJ817504	HQ190508	KM823722	DQ015790	KM034745
022	10	EU735018	JQ586306	EU491384	JQ579987	JF344234	JF344125	JF344156	JF344008	JX193401	JX193398
023	9	EU287183	EU491326	AM997562	AM997821	FN553598	EU491862	JF343987	GQ246317	JQ579783
024	9	GU230339	EU287246	JF268346	KM356735	AM997714	EU925878	AM997809	HM598198	KX097219
025	9	JX016732	JX531345	JQ753172	AF354614	AJ400349	HQ671868	EU035837	EU035842	JX530499
026	9	AB694344	AY225638	JX227583	FN553489	EU491439	FJ813560	EU287386	AM997462	JX227423
027	9	JF344109	JN977377	GQ246282	KC631479	DQ351796	FJ545556	KR824989	KR824963	KR824988
028	8	AJ240991	HQ191021	HQ190994	HQ191001	HQ190989	FN396729	FN396667	KJ566274
029	8	JX504273	DQ351754	FM211759	JX441416	EU491686	HQ153861	KC238323	KX097256
030	8	EU617761	EU617762	GQ246299	FJ545438	FJ545449	JN977361	JN977173	JN977306
031	8	JQ287033	JX226941	KC682571	DQ070806	AB453745	EU050794	HQ190984	KT748623
032	7	EU734955	FJ264566	JQ586303	EU735022	GQ259311	AB806852	KX097127
033	7	LC080947	LC080968	JX227037	JX227697	KT336058	JX227429	JX227692
034	7	EF612422	HQ190466	GQ263544	JQ427351	GQ264135	GQ264082	JQ825077
035	7	KF741477	GQ246368	FN553630	EU652516	HQ203976	JQ580112	KF596665
036	7	EU652518	GQ246413	EU287174	FJ545566	EU287226	AB806850	KR825129
037	7	EF061957	AM176879	EF125451	EF125403	FJ545473	JQ580135	JN977245
038	7	FJ202756	JF344094	JF343982	JF344034	JF344039	FJ425615	JQ347349
039	6	EU617758	JX240954	KR537215	KP299851	JN672649	JX504338
040	6	HQ190965	HQ190973	JF268395	KM454346	KF616669	KP091143
041	6	JQ579907	JQ580214	JQ580114	AM176878	KR824956	KR824965
042	6	HQ154012	EU287147	EU652517	GU230338	JF344069	JN672653
043	5	HQ190961	HQ191034	JN530724	JN533879	JN537068
044	5	EU617760	EU287247	EU652515	GQ246404	KF596678
045	5	AY907772	AB974112	AACY020075636	AY907782	KM223699
046	5	KF741392	HQ153891	EF999350	EU652524	JX240952
047	5	JF428857	EU488042	JQ516333	JQ516344	KT952688
048	5	JN429542	JN454246	JN531240	JN538029	JN511728
049	5	EU925859	JF261525	DQ660826	DQ832633	GU145496
050	4	GU118029	GU118079	DQ270631	KT906698
051	4	KM356597	JN977298	EU925888	KM356693
052	4	KC009909	KF460407	AB294936	KF741573
053	4	JF344106	EU734940	GQ472813	JX227550
054	4	JX138593	JX138750	AB294950	JX138880
055	4	JX138840	JX138841	JX138843	JX138845
056	4	EU617759	JN977186	JX241005	JX241003
057	4	EU652522	EU617763	JQ347338	JX240997
058	4	GQ259320	AM997951	JX226801	JX227121
059	4	EU491444	EU373861	FN553599	HQ153983
060	4	FJ264749	HQ191042	KF741478	KF741506
061	4	FJ640808	FR670407	EU555131	JQ072960
062	4	KC682826	FJ205281	FN553644	KC682683
063	4	AM997421	FJ748779	JQ825045	JQ825030
064	3	EU617755	EU617757	EU617756
065	3	HQ153872	GQ274279	KC238340
066	3	EU919785	GQ259229	JF451302
067	3	AM882570	EF125391	EF125454
068	3	JX138875	EU050798	JX138588
069	3	EU652523	JN977374	JX240899
070	3	JF344194	JQ579965	JX138756
071	3	JX138698	JX138697	JX138700
072	3	GQ259317	JX138878	JX138591
073	3	GU061285	GU061188	GU061264
074	2	FJ628326	FJ628300
075	2	EU491622	JX138751
076	2	KF616608	KX097311
077	2	DQ289906	JX138877
078	2	HQ114162	HQ114155
079	2	EU652526	EU652527
080	2	AM882569	KF741450
081	2	AB294966	FJ202524
082	2	JF344319	JF344486
083	2	JN825498	JQ427988
084	2	JQ516478	JQ516525
085	2	FJ203584	JN672637
086	2	JX226821	JQ580160
087	2	JF809724	KC009935
088	2	AJ633957	DQ395047
089	2	HQ191092	JX138755
090	2	KC682555	KC682772
091	2	FJ516866	JQ580194
092	2	KX097244	KX097307
093	2	KC682576	KC682559
094	2	AM882523	AM882568
095	2	KX097093	KT952642
096	1	EF999356
097	1	EU652525
098	1	JX193370
099	1	EU925856
100	1	AJ567568
101	1	DQ811845
102	1	KC009913
103	1	JQ347364
104	1	EU287149
105	1	EU491473
106	1	EU050797
107	1	JQ579991
108	1	JX227677
109	1	JN825497
110	1	EU287293
111	1	EU373855
112	1	AY373399
113	1	JX226996
114	1	JX226924
115	1	DQ028263
116	1	DQ351813
117	1	DQ395026
118	1	DQ395398
119	1	DQ889909
120	1	EF208690
121	1	EF999361
122	1	EU050795
123	1	EU050799
124	1	KM356329
125	1	DQ395393
126	1	DQ811838
127	1	DQ889900
128	1	EF061959
129	1	EU617817
130	1	GU118022
131	1	GU230354
132	1	HE803931
133	1	FJ628317
134	1	FR853044
135	1	HQ672652
136	1	KT880256
137	1	KX097087
138	1	FM211767
139	1	FJ873261
140	1	HQ114046
141	1	AB188781
142	1	GU061281
143	1	FR853075
144	1	GQ246369
145	1	FR853019
146	1	HQ673503
147	1	KF460415
148	1	AJ240974
149	1	KF741439
150	1	EU652519
151	1	EU652529
152	1	JX227189
153	1	JX226808
154	1	KM356692
155	1	EU617769
156	1	JQ678447
157	1	JQ426859
158	1	FJ545563
159	1	FJ545460
160	1	AB294951
161	1	FN553646
162	1	FR853048
163	1	GQ262887
164	1	JQ579989
165	1	AM889178
166	1	KT952772
167	1	KC238359
168	1	KC682538
169	1	AY373397
170	1	AY225639
171	1	KM454366
[truncated: 28 more columns]
