# Supplementary material for: Diversity and metabolism of Woeseiales bacteria, global members of marine sediment communities
Source: ISME J. 2020 Jan 27;14(4):1042–56. doi: 10.1038/s41396-020-0588-4 (PMC7082342; doi:10.1038/s41396-020-0588-4)
Supplement: Supplementary file 10 — Table S5 [file 41396_2020_588_MOESM10_ESM.xlsx]

## Sheet: Sheet1
Table S5. Keywords used for the classification of environments described in the attributes "isolation source" and "reference title" of Woeseiales 16S rRNA gene clone sequence entries in SILVA SSUref release 128.
Deep Sea Environments	Environments of the Coastal zone	Continental environments
deep-sea/deep sea	coastal/coast	groundwater
water depth >200 m	water depth <200 m	river
continental margin	tidal	lake
continental slope	intertidal	wetland
abyssal	subtidal
trench	photic
	estuarine
	beach
	lagoon
	harbor
	mangrove
	salt marsh
