# Supplementary material for: Diversity and metabolism of Woeseiales bacteria, global members of marine sediment communities
Source: ISME J. 2020 Jan 27;14(4):1042–56. doi: 10.1038/s41396-020-0588-4 (PMC7082342; doi:10.1038/s41396-020-0588-4)
Supplement: Supplementary file 11 — Table S6 [file 41396_2020_588_MOESM11_ESM.xlsx]

## Sheet: Sheet1
Table S6. Number of Woeseiales 16S rRNA gene clone sequences (≥ 1400 bp) assigned to the environmenal categories Deep sea, Coastal zone and Continental environments.
Phylotypes were generated using a sequence identity threshold of 96%.
ANumbers in parentheses indicate the number of sequences originating from marine waters. For example "11 (1)" indicates that among 11 sequences, one originated from marine waters.
Environmental categories	Phylotype identifier
	001	002	003	004	005	006	007	008	009	010	011	012	013	014	015	016	017	018	019	020	021	022	023	024	025	026	027	028	029	030	031	032	033	034	035	036	037	038	039	040	041	042	043	044	045	046	047	048	049
Deep sea	64	6	68	42	4	33	22	22	22	18	15	14	0	14	0	6	5	10 (9)A	9 (2)A	0	0	2	5	7	3 (3)A	8	0	0	2	0	6	5	7	0	1	1	0	0	0	3	0	0	0	0	0	0	0	0	5
Coastal zone	11 (1)A	62	3	3	37	1	6	5	1	1	2	1	15	0	0	7	4	0	1	9	5	7	3	1	0	0	9	7	3	8	2	1	0	0	5	4	7	7	4	3	6	4	2	4	1 (1)A	4	2	5	0
Continental environments	0	0	0	0	0	0	0	0	0	0	0	1	1	0	13	0	2	0	0	2	3	0	0	0	0	0	0	0	0	0	0	0	0	6	0	0	0	0	0	0	0	0	3	0	0	0	1	0	0
Unclassified	1	5 (1)A	2	1	0	1	1	1	3	3 (3)A	1 (1)A	0	0	0	0	0	0	1	1	0	2	1	1	1	6 (5)A	1	0	1	3 (1)A	0	0	1	0	1	1 (1)A	2	0	0	2	0	0	2	0	1	4 (4)A	1	2	0	0
[truncated: 122 more columns]
