# Supplementary material for: Diversity and metabolism of Woeseiales bacteria, global members of marine sediment communities
Source: ISME J. 2020 Jan 27;14(4):1042–56. doi: 10.1038/s41396-020-0588-4 (PMC7082342; doi:10.1038/s41396-020-0588-4)
Supplement: Supplementary file 12 — Table S7 [file 41396_2020_588_MOESM12_ESM.xlsx]

## Sheet: Sheet1
Table S7. Accession numbers and classification of 16S rRNA gene sequences used in this study.
AA '+' indicates that the corresponding 16S rRNA gene sequence was used to infer the phylogeny; a grey-colored cell indicates that the corresponding 16S rRNA gene sequence was not used to infer the phylogeny
BA '-' in a grey-colored cell indicates that the corresponding 16S rRNA gene sequence accession is not referenced in the SILVA database release 128
CGrey-colored cells indicate that the corresponding sequences were not classified in the maximum-likelihood phylogeny shown in Figure 2 (i.e. the sequences were not used to infer the phylogeny shown in Figure 2)
DThree of the collapsed clades shown in Figure 2 group taxa from distinct gammaproteobacterial orders and were indicated as *, **, and *** respectively
EThe abbreviation Entero-VAAP-PO refers to a monophyletic clade including three distinct lineages of the Gammaproteobacteria (Entero, VAAP, and PO, respectively) previously reported by Williams et al. [SI ref 28]. The "Entero" lineage include members of the Enterobacteriales, the VAAP lineage members of Vibrionales, Aeromonadales, Alteromonadales and Pasteurellales, and the PO lineage members of …
Sequence accession number	Sequence Description	Placement of Woeseiales within Gammaproteobacteria (Phylogeny shown in Figure 2A)	Environmental preferences of lineages within the order Woeseiales (Phylogeny shown in Figure 3A)	Classification in SILVA (release 128)B		Classification based on maximum likelihood phylogenetic analysisC	Designation of clades shown in Figure 2C,D
				Order	Family
CP016273	Yersinia pestis strain Cadman chromosome, complete genome	+		-	-	Entero-VAAP-POE	*
CP000826	Serratia proteamaculans 568, complete genome	+		Enterobacteriales	Enterobacteriaceae	Entero-VAAP-POE
DQ026510	Photorhabdus luminescens strain PDBC HIP1 16S ribosomal RNA gene, complete sequence	+		Pseudomonadales	Moraxellaceae	Entero-VAAP-POE
CP009125	Pectobacterium atrosepticum strain 21A, complete genome	+		Enterobacteriales	Enterobacteriaceae	Entero-VAAP-POE
AY861704	Sodalis glossinidius strain GF-SG1 16S ribosomal RNA gene, partial sequence	+		Enterobacteriales	Enterobacteriaceae	Entero-VAAP-POE
DQ153191	Salmonella typhimurium strain S1.I 16S ribosomal RNA gene, partial sequence	+		Enterobacteriales	Enterobacteriaceae	Entero-VAAP-POE
CP014348	Escherichia coli str. K-12 substr. MG1655 strain JW5437-1, complete genome	+		Enterobacteriales	Enterobacteriaceae	Entero-VAAP-POE
NR_117575	Budvicia diplopodorum strain D9 16S ribosomal RNA gene, partial sequence	+		-	-	Entero-VAAP-POE
CP010423	Pragia fontium strain 24613, complete genome	+		Enterobacteriales	Enterobacteriaceae	Entero-VAAP-POE
HF558368	Leminorella richardii partial 16S rRNA gene, strain BE2-2083	+		Enterobacteriales	Enterobacteriaceae	Entero-VAAP-POE
FN434113	Erwinia amylovora CFBP1430 complete genome	+		Enterobacteriales	Enterobacteriaceae	Entero-VAAP-POE
CP019706	Pantoea alhagi strain LTYR-11Z, complete genome	+		-	-	Entero-VAAP-POE
JQ660224	Tatumella sp S6-411 16S ribosomal RNA gene, partial sequence	+		Enterobacteriales	Enterobacteriaceae	Entero-VAAP-POE
CP002206	Pantoea vagans C9-1, complete genome	+		Enterobacteriales	Enterobacteriaceae	Entero-VAAP-POE
NR_119364	Erwinia persicina strain LMG 11254 16S ribosomal RNA gene, partial sequence	+		-	-	Entero-VAAP-POE
NR_041976	Erwinia rhapontici strain DSM 4484 16S ribosomal RNA gene, partial sequence	+		-	-	Entero-VAAP-POE
FJ405303	Edwardsiella tarda strain K14 16S ribosomal RNA gene, partial sequence	+		Pseudomonadales	Pseudomonadaceae	Entero-VAAP-POE
CP014608	Obesumbacterium proteus strain DSM 2777, complete genome	+		Enterobacteriales	Enterobacteriaceae	Entero-VAAP-POE
CP009706	Hafnia alvei FB1, complete genome	+		Enterobacteriales	Enterobacteriaceae	Entero-VAAP-POE
NR_043217	Thorsellia anophelis strain H21 16S ribosomal RNA gene, partial sequence	+		-	-	Entero-VAAP-POE
KM269289	Thorsellia kandunguensis strain W511 16S ribosomal RNA gene, partial sequence	+		Enterobacteriales	Enterobacteriaceae	Entero-VAAP-POE
KU748636	Thorsellia sp Braz8 16S ribosomal RNA gene, partial sequence	+		Enterobacteriales	Enterobacteriaceae	Entero-VAAP-POE
CP009460	Dickeya solani strain ND14b, complete genome	+		Enterobacteriales	Enterobacteriaceae	Entero-VAAP-POE
CP001790	Pectobacterium wasabiae WPP163, complete genome	+		Enterobacteriales	Enterobacteriaceae	Entero-VAAP-POE
BX950851	Erwinia carotovora subsp atroseptica SCRI1043, complete genome	+		Enterobacteriales	Enterobacteriaceae	Entero-VAAP-POE
NR_041969	Brenneria alni strain DSM 11811 16S ribosomal RNA gene, partial sequence	+		-	-	Entero-VAAP-POE
KP322608	Dickeya chrysanthemi strain M074 16S ribosomal RNA gene, partial sequence	+		Enterobacteriales	Enterobacteriaceae	Entero-VAAP-POE
CP009125	Pectobacterium atrosepticum strain 21A, complete genome	+		Enterobacteriales	Enterobacteriaceae	Entero-VAAP-POE
AP008232	Sodalis glossinidius str 'morsitans' DNA, complete genome	+		Enterobacteriales	Enterobacteriaceae	Entero-VAAP-POE
NR_042811	Arsenophonus nasoniae strain ATCC 49151 16S ribosomal RNA gene, partial sequence	+		-	-	Entero-VAAP-POE
MF574017	Cosenzaea myxofaciens strain BT_HNGU_447 16S ribosomal RNA gene, partial sequence	+		-	-	Entero-VAAP-POE
HQ407254	Providencia alcalifaciens strain G79 16S ribosomal RNA gene, partial sequence	+		Enterobacteriales	Enterobacteriaceae	Entero-VAAP-POE
JN092794	Providencia vermicola strain FFA6 16S ribosomal RNA gene, partial sequence	+		Enterobacteriales	Enterobacteriaceae	Entero-VAAP-POE
FJ608708	Serratia marcescens strain SB479 16S ribosomal RNA gene, partial sequence	+		Pseudomonadales	Pseudomonadaceae	Entero-VAAP-POE
CP007044	Chania multitudinisentens RB-25, complete genome	+		Enterobacteriales	Enterobacteriaceae	Entero-VAAP-POE
CP013913	Serratia fonticola strain GS2, complete genome	+		Enterobacteriales	Enterobacteriaceae	Entero-VAAP-POE
CP011078	Yersinia ruckeri strain Big Creek 74, complete genome	+		Enterobacteriales	Enterobacteriaceae	Entero-VAAP-POE
KY009921	Rahnella sp strain SYP-B2100 16S ribosomal RNA gene, partial sequence	+		-	-	Entero-VAAP-POE
CP003403	Rahnella aquatilis HX2, complete genome	+		Enterobacteriales	Enterobacteriaceae	Entero-VAAP-POE
CP011303	Serratia liquefaciens strain HUMV-21, complete genome	+		Enterobacteriales	Enterobacteriaceae	Entero-VAAP-POE
NR_104925	Ewingella americana strain CIP 8194 16S ribosomal RNA gene, complete sequence	+		-	-	Entero-VAAP-POE
M27040	Acyrthosiphon symbiont S 16S ribosomal RNA gene sequence	+		Enterobacteriales	Enterobacteriaceae	Entero-VAAP-POE
NR_135871	Rouxiella chamberiensis 16S ribosomal RNA, partial sequence	+		-	-	Entero-VAAP-POE
KT766069	Kluyvera intermedia strain TPY17 16S ribosomal RNA gene, partial sequence	+		-	-	Entero-VAAP-POE
KF475833	Enterobacter asburiae strain IHB B 1070 16S ribosomal RNA gene, partial sequence	+		Pseudomonadales	Pseudomonadaceae	Entero-VAAP-POE
HQ670758	Klebsiella pneumoniae strain RDS7 16S ribosomal RNA gene, partial sequence	+		Pseudomonadales	Pseudomonadaceae	Entero-VAAP-POE
KY744694	Izhakiella capsodis strain N6PO6 16S ribosomal RNA gene, partial sequence	+		-	-	Entero-VAAP-POE
CP014015	Citrobacter amalonaticus strain FDAARGOS_122, complete genome	+		Enterobacteriales	Enterobacteriaceae	Entero-VAAP-POE
KP974660	Kosakonia radicincitans strain 256-2 16S ribosomal RNA gene, partial sequence	+		Enterobacteriales	Enterobacteriaceae	Entero-VAAP-POE
CP001560	Shimwellia blattae DSM 4481 = NBRC 105725, complete genome	+		Enterobacteriales	Enterobacteriaceae	Entero-VAAP-POE
CP001383	Shigella flexneri 2002017, complete genome	+		Enterobacteriales	Enterobacteriaceae	Entero-VAAP-POE
KC951916	Buttiauxella brennerae strain LHC20 16S ribosomal RNA gene, partial sequence	+		Enterobacteriales	Enterobacteriaceae	Entero-VAAP-POE
KU597510	Leclercia sp RD_MAAMIA_01 16S ribosomal RNA gene, partial sequence	+		Enterobacteriales	Enterobacteriaceae	Entero-VAAP-POE
CP017811	Haemophilus influenzae strain NML-Hia-1, complete genome	+		-	-	Entero-VAAP-POE
NR_074906	Mannheimia succiniciproducens strain MBEL55E 16S ribosomal RNA gene, complete sequence	+		-	-	Entero-VAAP-POE
CP006943	Mannheimia varigena USDA-ARS-USMARC-1296, complete genome	+		Pasteurellales	Pasteurellaceae	Entero-VAAP-POE
FQ312002	Haemophilus parainfluenzae T3T1 complete genome	+		Pasteurellales	Pasteurellaceae	Entero-VAAP-POE
CP000746	Actinobacillus succinogenes 130Z, complete genome	+		Pasteurellales	Pasteurellaceae	Entero-VAAP-POE
AF224291	Pasteurella caballi MCCM 00841 16S ribosomal RNA gene, partial sequence	+		Pasteurellales	Pasteurellaceae	Entero-VAAP-POE
AF224287	Pasteurella haemolytica CCUG 28148 16S ribosomal RNA gene, partial sequence	+		Pasteurellales	Pasteurellaceae	Entero-VAAP-POE
CP007472	Haemophilus influenzae strain 723, complete genome	+		Pasteurellales	Pasteurellaceae	Entero-VAAP-POE
CP001091	Actinobacillus pleuropneumoniae serovar 7 str AP76, complete genome	+		Pasteurellales	Pasteurellaceae	Entero-VAAP-POE
NR_114734	Bisgaardia hudsonensis strain 98-D-690B 16S ribosomal RNA gene, partial sequence	+		-	-	Entero-VAAP-POE
AY172730	Bisgaard Taxon 32 strain 5108/S2/90 16S ribosomal RNA gene, partial sequence	+		Pasteurellales	Pasteurellaceae	Entero-VAAP-POE
AY172725	Bisgaard Taxon 14 strain P40 16S ribosomal RNA gene, partial sequence	+		Pasteurellales	Pasteurellaceae	Entero-VAAP-POE
JN713257	Aggregatibacter segnis canine oral taxon 093 clone OE003 16S ribosomal RNA gene, partial sequence	+		Pasteurellales	Pasteurellaceae	Entero-VAAP-POE
KC887356	Gallibacterium genomosp 3 strain SC03 16S ribosomal RNA gene, partial sequence	+		Pasteurellales	Pasteurellaceae	Entero-VAAP-POE
NR_027217	Phocoenobacter uteri strain M1063U/93 16S ribosomal RNA gene, partial sequence	+		-	-	Entero-VAAP-POE
CP006955	Bibersteinia trehalosi USDA-ARS-USMARC-189, complete genome	+		Pasteurellales	Pasteurellaceae	Entero-VAAP-POE
CP020405	Pasteurella multocida strain FDAARGOS_218, complete genome	+		-	-	Entero-VAAP-POE
GU737687	Avibacterium paragallinarum strain SCBY-1 16S ribosomal RNA gene, partial sequence	+		Pasteurellales	Pasteurellaceae	Entero-VAAP-POE
HM626614	Otariodibacter oris strain Fut4 16S ribosomal RNA gene, partial sequence	+		Pasteurellales	Pasteurellaceae	Entero-VAAP-POE
AY292944	Photobacterium leiognathi strain LN101 16S ribosomal RNA gene, complete sequence	+		Vibrionales	Vibrionaceae	Entero-VAAP-POE
DQ530286	Vibrio rumoiensis strain EHP3 16S ribosomal RNA gene, partial sequence	+		Vibrionales	Vibrionaceae	Entero-VAAP-POE
LC060680	Vibrio algivorus gene for 16S ribosomal RNA, partial sequence, strain: SA2	+		Vibrionales	Vibrionaceae	Entero-VAAP-POE
LT627790	Salinivibrio sp ML337 partial 16S rRNA gene, strain ML337	+		-	-	Entero-VAAP-POE
NR_108484	Photobacterium aphoticum strain M46 16S ribosomal RNA gene, partial sequence	+		-	-	Entero-VAAP-POE
CP000789	Vibrio harveyi ATCC BAA-1116 chromosome I, complete sequence	+		Vibrionales	Vibrionaceae	Entero-VAAP-POE
LN554846	Aliivibrio wodanis genome assembly AWOD1, chromosome : 1	+		Vibrionales	Vibrionaceae	Entero-VAAP-POE
FM178379	Aliivibrio salmonicida LFI1238 chromosome 1 complete genome	+		Vibrionales	Vibrionaceae	Entero-VAAP-POE
JQ799069	Allomonas enterica strain K-W16 16S ribosomal RNA gene, partial sequence	+		Vibrionales	Vibrionaceae	Entero-VAAP-POE
NR_104870	Catenococcus thiocycli strain TG 5-3 16S ribosomal RNA gene, partial sequence	+		-	-	Entero-VAAP-POE
NR_132335	Echinimonas agarilytica strain KMM 6351 16S ribosomal RNA, partial sequence	+		-	-	Entero-VAAP-POE
CP014056	Grimontia hollisae strain ATCC 33564 chromosome 1, complete sequence	+		Vibrionales	Vibrionaceae	Entero-VAAP-POE
NR_116862	Grimontia marina strain IMCC 5001 16S ribosomal RNA gene, partial sequence	+		-	-	Entero-VAAP-POE
KX713153	Vibrionaceae bacterium C4V358 16S ribosomal RNA gene, partial sequence	+		-	-	Entero-VAAP-POE
EU660312	Vibrio parahaemolyticus strain V4 16S ribosomal RNA gene, partial sequence	+		Vibrionales	Vibrionaceae	Entero-VAAP-POE
CP013311	Vibrio cholerae strain E1320, complete sequence	+		-	-	Entero-VAAP-POE
NR_042963	Oceanimonas smirnovii strain 31-13 16S ribosomal RNA gene, complete sequence	+		-	-	Entero-VAAP-POE
CP003171	Oceanimonas sp GK1, complete genome	+		Aeromonadales	Aeromonadaceae	Entero-VAAP-POE
NR_117862	Zobellella aerophila strain JC2671 16S ribosomal RNA gene, partial sequence	+		-	-	Entero-VAAP-POE
FJ940806	Aeromonas punctata strain 4pM30 16S ribosomal RNA gene, partial sequence	+		Aeromonadales	Aeromonadaceae	Entero-VAAP-POE
NR_043629	Zobellella denitrificans strain ZD1 16S ribosomal RNA gene, partial sequence	+		-	-	Entero-VAAP-POE
DQ097665	Oceanimonas denitrificans strain F13-1 16S ribosomal RNA gene, partial sequence	+		Aeromonadales	Aeromonadaceae	Entero-VAAP-POE
CP013067	Aeromonas schubertii strain WL1483, complete genome	+		Aeromonadales	Aeromonadaceae	Entero-VAAP-POE
GQ891117	Oceanisphaera sp 48(2010) 16S ribosomal RNA gene, partial sequence	+		Aeromonadales	Aeromonadaceae	Entero-VAAP-POE
CP021376	Oceanisphaera sp AMac2203, complete genome	+		-	-	Entero-VAAP-POE
AY910844	Aeromonas salmonicida subsp achromogenes 16S ribosomal RNA gene, complete sequence	+		Aeromonadales	Aeromonadaceae	Entero-VAAP-POE
DQ190440	Oceanisphaera donghaensis strain BL11 16S ribosomal RNA gene, partial sequence	+		Aeromonadales	Aeromonadaceae	Entero-VAAP-POE
CP016392	Aeromonas hydrophila strain GYK1, complete genome	+		-	-	Entero-VAAP-POE
NR_108829	Tolumonas osonensis strain OCF 7 16S ribosomal RNA gene, partial sequence	+		-	-	Entero-VAAP-POE
CP001616	Tolumonas auensis DSM 9187, complete genome	+		Aeromonadales	Aeromonadaceae	Entero-VAAP-POE
AY532691	Aeromonas molluscorum strain 849T 16S ribosomal RNA gene, complete sequence	+		Aeromonadales	Aeromonadaceae	Entero-VAAP-POE
MF280154	Pseudaeromonas sharmana strain Rrt 16S ribosomal RNA gene, partial sequence	+		-	-	Entero-VAAP-POE
NR_026450	Ruminobacter amylophilus strain H 18 16S ribosomal RNA gene, complete sequence	+		-	-	Entero-VAAP-POE
NR_026075	Anaerobiospirillum succiniciproducens strain S411 16S ribosomal RNA gene, partial sequence	+		-	-	Entero-VAAP-POE
NR_025518	Anaerobiospirillum thomasii strain DSM 11806 16S ribosomal RNA gene, partial sequence	+		-	-	Entero-VAAP-POE
NR_026475	Succinimonas amylolytica strain DSM 2873 16S ribosomal RNA gene, partial sequence	+		-	-	Entero-VAAP-POE
AB849336	Succinivibrio dextrinosolvens gene for 16S ribosomal RNA, partial sequence, strain: CA76	+		Aeromonadales	Succinivibrionaceae	Entero-VAAP-POE
NR_113274	Succinatimonas hippei strain YIT 12066 16S ribosomal RNA gene, partial sequence	+		-	-	Entero-VAAP-POE
CP000514	Marinobacter aquaeolei VT8, complete genome	+		Alteromonadales	Alteromonadaceae	Entero-VAAP-POE
NR_074783	Marinobacter aquaeolei VT8 16S ribosomal RNA gene, complete sequence	+		-	-	Entero-VAAP-POE
KP851855	Alteromonadaceae bacterium YelD216 16S ribosomal RNA gene, partial sequence	+		Alteromonadales	Alteromonadaceae	Entero-VAAP-POE
LC221844	Aestuariibacter halophilus gene for 16S ribosomal RNA, partial sequence, strain: S23	+		-	-	Entero-VAAP-POE
NR_125475	Agaribacter marinus strain 8-8 16S ribosomal RNA gene, partial sequence	+		-	-	Entero-VAAP-POE
CP013021	Agarivorans gilvus strain WH0801, complete genome	+		Alteromonadales	Alteromonadaceae	Entero-VAAP-POE
CP003917	Alteromonas mediterranea DE1, complete genome	+		Alteromonadales	Alteromonadaceae	Entero-VAAP-POE
NR_146038	Catenovulum maritimum strain Q1 16S ribosomal RNA, partial sequence	+		-	-	Entero-VAAP-POE
NR_074628	Glaciecola nitratireducens strain FR1064 16S ribosomal RNA gene, complete sequence	+		-	-	Entero-VAAP-POE
NR_109101	Salinimonas lutimaris strain DPSR-4 16S ribosomal RNA gene, partial sequence	+		-	-	Entero-VAAP-POE
NR_133732	Colwellia meonggei strain MA1-3 16S ribosomal RNA, partial sequence	+		-	-	Entero-VAAP-POE
DQ660392	Thalassomonas sediminis strain BS250 16S ribosomal RNA gene, partial sequence	+		Alteromonadales	Colwelliaceae	Entero-VAAP-POE
NR_043649	Thalassomonas agarivorans strain TMA1 16S ribosomal RNA gene, partial sequence	+		-	-	Entero-VAAP-POE
JX310204	Colwellia sp 162Z-13 16S ribosomal RNA gene, partial sequence	+		Alteromonadales	Colwelliaceae	Entero-VAAP-POE
NR_117510	Litorilituus sediminis strain JYr2 16S ribosomal RNA gene, partial sequence	+		-	-	Entero-VAAP-POE
AB681499	Paraferrimonas sedimenticola gene for 16S rRNA, partial sequence, strain: NBRC 101630	+		Alteromonadales	Ferrimonadaceae	Entero-VAAP-POE
CP002209	Ferrimonas balearica DSM 9799, complete genome	+		Alteromonadales	Ferrimonadaceae	Entero-VAAP-POE
AE017340	Idiomarina loihiensis L2TR, complete genome	+		Alteromonadales	Idiomarinaceae	Entero-VAAP-POE
GQ202580	Pseudidiomarina sp JA5BB 16S ribosomal RNA gene, partial sequence	+		Alteromonadales	Idiomarinaceae	Entero-VAAP-POE
KX548073	Aliidiomarina sp strain Y4G10-17 clone 4 16S ribosomal RNA gene, partial sequence	+		-	-	Entero-VAAP-POE
NR_040842	Moritella marina strain ATCC 15381 16S ribosomal RNA gene, partial sequence	+		-	-	Entero-VAAP-POE
AB364967	Paramoritella alkaliphila gene for 16S ribosomal RNA, partial sequence, strain: ssthio04PA7-c	+		Alteromonadales	Moritellaceae	Entero-VAAP-POE
JX310223	Pseudoalteromonas sp 191Z-5 16S ribosomal RNA gene, partial sequence	+		Alteromonadales	Pseudoalteromonadaceae	Entero-VAAP-POE
CP000388	Pseudoalteromonas atlantica T6c, complete genome	+		Alteromonadales	Alteromonadaceae	Entero-VAAP-POE
NR_027234	Algicola sagamiensis strain B-10-31 16S ribosomal RNA gene, partial sequence	+		-	-	Entero-VAAP-POE
KF146527	Psychrosphaera saromensis strain DL8-2 16S ribosomal RNA gene, partial sequence	+		Alteromonadales	Pseudoalteromonadaceae	Entero-VAAP-POE
KU315484	Coralslurrinella sp DASS28 16S ribosomal RNA gene, partial sequence	+		-	-	Entero-VAAP-POE
NR_074862	Psychromonas ingrahamii strain 37 16S ribosomal RNA gene, complete sequence	+		-	-	Entero-VAAP-POE
DQ027053	Moritella sp. PE36 16S ribosomal RNA gene, partial sequence	+		Alteromonadales	Moritellaceae	Entero-VAAP-POE
NR_074798	Shewanella oneidensis strain MR-1 16S ribosomal RNA gene, complete sequence	+		-	-	Entero-VAAP-POE
NR_074813	Shewanella denitrificans strain OS217 16S ribosomal RNA gene, complete sequence	+		-	-	Entero-VAAP-POE
NR_074842	Shewanella amazonensis strain SB2B 16S ribosomal RNA gene, complete sequence	+		-	-	Entero-VAAP-POE
EU807989	Pseudoalteromonas haloplanktis strain AFMB-008041 16S ribosomal RNA gene, partial sequence	+		Alteromonadales	Pseudoalteromonadaceae	Entero-VAAP-POE
NR_114405	Colwellia psychrerythraea strain ATCC 27364 16S ribosomal RNA gene, partial sequence	+		-	-	Entero-VAAP-POE
CP000388	Pseudoalteromonas atlantica T6c, complete genome	+		Alteromonadales	Alteromonadaceae	Entero-VAAP-POE
AM286690	Alcanivorax borkumensis SK2, complete genome	+		Oceanospirillales	Alcanivoracaceae	Entero-VAAP-POE
CP012331	Alcanivorax xenomutans strain P40, complete genome	+		-	-	Entero-VAAP-POE
CP003466	Alcanivorax dieselolei B5, complete genome	+		Oceanospirillales	Alcanivoracaceae	Entero-VAAP-POE
AM990786	Fundibacter sp MOLA 10 partial 16S rRNA gene, culture collection MOLA:10	+		Oceanospirillales	Alcanivoracaceae	Entero-VAAP-POE
KY303768	Alcanivoracaceae bacterium GI5 16S ribosomal RNA gene, partial sequence	+		-	-	Entero-VAAP-POE
NR_145895	Zooshikella marina strain JC333 16S ribosomal RNA, partial sequence	+		-	-	Entero-VAAP-POE
NR_109422	Kistimonas scapharcae strain A36 16S ribosomal RNA gene, partial sequence	+		-	-	Entero-VAAP-POE
NR_116386	Kistimonas asteriae strain KMD 001 16S ribosomal RNA gene, partial sequence	+		-	-	Entero-VAAP-POE
NR_025668	Zooshikella ganghwensis strain JC2044 16S ribosomal RNA gene, partial sequence	+		-	-	Entero-VAAP-POE
CP013251	Endozoicomonas montiporae CL-33 genome	+		Oceanospirillales	Hahellaceae	Entero-VAAP-POE
NR_146693	Endozoicomonas ascidiicola strain AVMART05 16S ribosomal RNA, partial sequence	+		-	-	Entero-VAAP-POE
HQ834530	Hahella sp H94 16S ribosomal RNA gene, partial sequence	+		Oceanospirillales	Hahellaceae	Entero-VAAP-POE
NR_044131	Litoricola lipolytica strain IMCC1097 16S ribosomal RNA gene, partial sequence	+		-	-	Entero-VAAP-POE
NR_114290	Litoricola marina strain NBRC 105824 16S ribosomal RNA gene, partial sequence	+		-	-	Entero-VAAP-POE
CP021425	Oleiphilus messinensis strain ME102, complete genome	+		-	-	Entero-VAAP-POE
CP007142	Gynuella sunshinyii YC6258, complete genome	+		Oceanospirillales	Oceanospirillales Incertae Sedis	Entero-VAAP-POE
NR_043788	Reinekea blandensis strain MED297 16S ribosomal RNA gene, complete sequence	+		-	-	Entero-VAAP-POE
NR_028953	Saccharospirillum impatiens strain EL-105 16S ribosomal RNA gene, partial sequence	+		-	-	Entero-VAAP-POE
NR_134169	Salinispirillum marinum strain GCWy1 16S ribosomal RNA, partial sequence	+		-	-	Entero-VAAP-POE
EU135712	Halomonas sp YIM C246 16S ribosomal RNA gene, partial sequence	+		Alteromonadales	Alteromonadaceae	Entero-VAAP-POE
AB970644	Kushneria sp NCCP-901 gene for 16S ribosomal RNA, partial sequence	+		Oceanospirillales	Alcanivoracaceae	Entero-VAAP-POE
CP013106	Halomonas huangheensis strain BJGMM-B45, complete genome	+		Oceanospirillales	Halomonadaceae	Entero-VAAP-POE
AY628693	Cobetia marina strain KMM 296 16S ribosomal RNA gene, partial sequence	+		Oceanospirillales	Halomonadaceae	Entero-VAAP-POE
KX376727	Halovibrio sp strain ZC148 16S ribosomal RNA gene, partial sequence	+		-	-	Entero-VAAP-POE
NR_043909	Modicisalibacter tunisiensis strain LIT2 16S ribosomal RNA gene, complete sequence	+		-	-	Entero-VAAP-POE
KT343976	Salinicola sp F01 16S ribosomal RNA gene, partial sequence	+		Oceanospirillales	Halomonadaceae	Entero-VAAP-POE
CP002583	Marinomonas mediterranea MMB-1, complete genome	+		Oceanospirillales	Oceanospirillaceae	Entero-VAAP-POE
NR_044016	Marinobacterium litorale strain IMCC1877 16S ribosomal RNA gene, partial sequence	+		-	-	Entero-VAAP-POE
NR_042984	Nitrincola lacisaponensis strain 4CA 16S ribosomal RNA gene, partial sequence	+		-	-	Entero-VAAP-POE
CP022530	Bacterioplanes sanyensis strain NV9, complete genome	+		-	-	Entero-VAAP-POE
CP006829	Thalassolituus oleivorans R6-15, complete genome	+		Oceanospirillales	Oceanospirillaceae	Entero-VAAP-POE
NR_042749	Neptuniibacter caesariensis strain MED92 16S ribosomal RNA gene, complete sequence	+		-	-	Entero-VAAP-POE
NR_134770	Motiliproteus sediminis strain HS6 16S ribosomal RNA, partial sequence	+		-	-	Entero-VAAP-POE
NR_109382	Neptunomonas qingdaonensis strain P10-2-4 16S ribosomal RNA gene, partial sequence	+		-	-	Entero-VAAP-POE
KC545303	Amphritea sp EF1B-B860 16S ribosomal RNA gene, partial sequence	+		Oceanospirillales	Oceanospirillaceae	Entero-VAAP-POE
NR_074812	Hahella chejuensis strain KCTC 2396 16S ribosomal RNA gene, complete sequence	+		-	-	Entero-VAAP-POE
NR_042749	Neptuniibacter caesariensis strain MED92 16S ribosomal RNA gene, complete sequence	+		-	-	Entero-VAAP-POE
NR_043788	Reinekea blandensis strain MED297 16S ribosomal RNA gene, complete sequence	+		-	-	Entero-VAAP-POE
JQ999980	Alcanivorax borkumensis strain 4Y 16S ribosomal RNA gene, partial sequence	+		Oceanospirillales	Alcanivoracaceae	Entero-VAAP-POE
CP022043	Psychrobacter cryohalolentis strain FDAARGOS_308 chromosome, complete genome	+		-	-	Entero-VAAP-POE
JX458465	Perlucidibaca sp W210-39 16S ribosomal RNA gene, complete sequence	+		Pseudomonadales	Moraxellaceae	Entero-VAAP-POE
CP012969	Psychrobacter sp AntiMn-1, complete genome	+		-	-	Entero-VAAP-POE
CP015594	Acinetobacter sp NCu2D-2, complete genome	+		Pseudomonadales	Moraxellaceae	Entero-VAAP-POE
NR_044602	Psychrobacter lutiphocae strain IMMIB L-1110 16S ribosomal RNA gene, partial sequence	+		-	-	Entero-VAAP-POE
KU360114	Perlucidibaca sp RIPI-A18 16S ribosomal RNA gene, partial sequence	+		-	-	Entero-VAAP-POE
KU598659	Moraxella sp RCAD0137 16S ribosomal RNA gene, partial sequence	+		Pseudomonadales	Moraxellaceae	Entero-VAAP-POE
NR_043919	Perlucidibaca piscinae strain IMCC1704 16S ribosomal RNA gene, partial sequence	+		-	-	Entero-VAAP-POE
NR_145637	Cavicella subterranea strain W209-231 16S ribosomal RNA, partial sequence	+		-	-	Entero-VAAP-POE
CP018059	Moraxella catarrhalis strain CCRI-195ME, complete genome	+		-	-	Entero-VAAP-POE
KC688888	Faucicola mancuniensis strain GVCNT2 16S ribosomal RNA gene, partial sequence	+		Pseudomonadales	Moraxellaceae	Entero-VAAP-POE
NR_147743	Fluviicoccus keumensis strain 4DR5 16S ribosomal RNA, partial sequence	+		-	-	Entero-VAAP-POE
KT258896	Ventosimonas gracilis strain CV58 16S ribosomal RNA gene, partial sequence	+		Pseudomonadales	Pseudomonadaceae	Entero-VAAP-POE
CP018420	Pseudomonas veronii strain R02, complete genome	+		-	-	Entero-VAAP-POE
KT695827	Pseudomonas brassicacearum strain 38D7 16S ribosomal RNA gene, partial sequence	+		-	-	Entero-VAAP-POE
LT629760	Pseudomonas trivialis strain BS3111 genome assembly, chromosome: I	+		-	-	Entero-VAAP-POE
EU761590	Pseudomonas aurantiaca strain PB-St2 16S ribosomal RNA gene, partial sequence	+		Pseudomonadales	Pseudomonadaceae	Entero-VAAP-POE
NR_134131	Permianibacter aggregans strain HW001 16S ribosomal RNA, partial sequence	+		-	-	Entero-VAAP-POE
CP012364	Pseudomonadaceae bacterium E1148, complete genome	+		Pseudomonadales	Pseudomonadaceae	Entero-VAAP-POE
CP012363	Pseudomonadaceae bacterium E1086, complete genome	+		Pseudomonadales	Pseudomonadaceae	Entero-VAAP-POE
CP005095	Azotobacter vinelandii CA6, complete genome	+		Pseudomonadales	Pseudomonadaceae	Entero-VAAP-POE
CP011835	Azotobacter chroococcum strain B3, complete genome	+		-	-	Entero-VAAP-POE
AB429527	Azotobacter beijerinckii gene for 16S rRNA, partial sequence, strain: G7	+		Pseudomonadales	Pseudomonadaceae	Entero-VAAP-POE
CP022097	Pseudomonas protegens strain FDAARGOS_307 chromosome, complete genome	+		-	-	Entero-VAAP-POE
LT799039	Pseudomonas putida strain KT2440 genome assembly, chromosome: I	+		-	-	Entero-VAAP-POE
CP008749	Pseudomonas aeruginosa PAO1H2O genome	+		Pseudomonadales	Pseudomonadaceae	Entero-VAAP-POE
KP973996	Serpens flexibilis strain ATCC 29606 16S ribosomal RNA gene, partial sequence	+		Pseudomonadales	Pseudomonadaceae	Entero-VAAP-POE
CP007445	Gilliamella apicola strain wkB1, complete genome	+		Orbales	Orbaceae	Entero-VAAP-POE
KM068136	Gilliamella apicola strain Gil1 16S ribosomal RNA gene, partial sequence	+		Orbales	Orbaceae	Entero-VAAP-POE
NR_116759	Orbus hercynius strain CN3 16S ribosomal RNA gene, partial sequence	+		-	-	Entero-VAAP-POE
LT631740	Gilliamella sp R-53144 partial 16S rRNA gene, strain LMG 28358, isolate R-53144	+		-	-	Entero-VAAP-POE
CP009056	Frischella perrara strain PEB0191, complete genome	+		Orbales	Orbaceae	Entero-VAAP-POE
KM068137	Frischella perrara strain Fri 16S ribosomal RNA gene, partial sequence	+		Orbales	Orbaceae	Entero-VAAP-POE
JQ918037	Uncultured Orbus sp clone GD5 16S ribosomal RNA gene, partial sequence	+		Orbales	Orbaceae	Entero-VAAP-POE
AB107975	Microbulbifer elongatus gene for 16S rRNA, strain: JAMB A7	+		Cellvibrionales	Microbulbiferaceae	Entero-VAAP-POE
NR_121684	Congregibacter litoralis strain KT71 16S ribosomal RNA gene, complete sequence	+		-	-	Entero-VAAP-POE
NR_074359	Saccharophagus degradans strain 2-40 16S ribosomal RNA gene, complete sequence	+		-	-	Entero-VAAP-POE
CP000282	Saccharophagus degradans 2-40, complete genome	+		Cellvibrionales	Cellvibrionaceae	Entero-VAAP-POE
CP003746	Simiduia agarivorans SA1 = DSM 21679, complete genome	+		Cellvibrionales	Cellvibrionaceae	Entero-VAAP-POE
EU604077	Teredinibacter turnerae strain T8602 16S small subunit ribosomal RNA gene, partial sequence	+		Cellvibrionales	Cellvibrionaceae	Entero-VAAP-POE
NR_074804	Cellvibrio japonicus strain Ueda107 16S ribosomal RNA gene, complete sequence	+		-	-	Entero-VAAP-POE
NR_043175	Dasania marina strain KOPRI 20902 16S ribosomal RNA gene, partial sequence	+		-	-	Entero-VAAP-POE
KP064188	Haliea sp. CAU1038 16S ribosomal RNA gene, partial sequence	+		Cellvibrionales	Halieaceae	Entero-VAAP-POE
NR_115058	Chromatocurvus halotolerans strain EG19 16S ribosomal RNA gene, complete sequence	+		-	-	Entero-VAAP-POE
KR528479	Halioglobus sp. HF004 16S ribosomal RNA gene, partial sequence	+		Cellvibrionales	Halieaceae	Entero-VAAP-POE
CP013656	Rheinheimera sp. F8 genome	+		Chromatiales	Chromatiaceae	Entero-VAAP-POE
FJ152985	Uncultured bacterium clone TX4CB_116 16S ribosomal RNA gene, partial sequence	+		Cellvibrionales	Cellvibrionaceae	Entero-VAAP-POE
NR_118099	Leucothrix mucor strain ATCC 25107 16S ribosomal RNA gene, partial sequence	+		-	-	Leucothrix	*
NR_044870	Leucothrix mucor strain DSM 2157 16S ribosomal RNA gene, complete sequence	+		-	-	Leucothrix
JQ069965	Leucothrix sp. BSw21905 16S ribosomal RNA gene, partial sequence	+		Thiotrichales	Thiotrichaceae	Leucothrix
FR852961	Uncultured bacterium clone P1-b23.seq	+		Thiotrichales	Thiotrichaceae	Leucothrix
FR744549	Uncultured bacterium partial 16S rRNA gene, clone IWNB014	+		Thiotrichales	Thiotrichaceae	Leucothrix
JN977216	Uncultured bacterium clone A0-094 16S ribosomal RNA gene, partial sequence	+		BD7-8 marine group	-	Singleton	*
CP007030	Thioalkalimicrobium aerophilum AL3, complete genome	+		Thiotrichales	Piscirickettsiaceae	Thiomicrospira-Thioalkalimicrobium	*
CP000109	Thiomicrospira crunogena XCL-2, complete genome	+		Thiotrichales	Piscirickettsiaceae	Thiomicrospira-Thioalkalimicrobium
CP002776	Thioalkalimicrobium cyclicum ALM1, complete genome	+		Thiotrichales	Piscirickettsiaceae	Thiomicrospira-Thioalkalimicrobium
KJ573628	Thiomicrospira crunogena strain SP-41 16S ribosomal RNA gene, partial sequence	+		Thiotrichales	Piscirickettsiaceae	Thiomicrospira-Thioalkalimicrobium
NR_135696	Pleionea mediterranea strain MOLA115 16S ribosomal RNA, partial sequence	+		-	-	Marinicella	*
KJ591028	Pleionea sp MEBiC06907 16S ribosomal RNA gene, partial sequence	+		Oceanospirillales	Alcanivoracaceae	Marinicella
NR_112913	Marinicella litoralis strain KMM 3900 16S ribosomal RNA gene, partial sequence	+		-	-	Marinicella
CP012418	Kangiella sediminilitoris strain KCTC 23892, complete genome	+		-	-	Kangiellaceae	*
CP010975	Kangiella geojedonensis strain YCS-5, complete genome	+		Oceanospirillales	Alcanivoracaceae	Kangiellaceae
NR_144575	Aliikangiella marina strain GYP-15 16S ribosomal RNA, partial sequence	+		-	-	Kangiellaceae
NR_029362	Francisella tularensis strain B-38 16S ribosomal RNA gene, complete sequence	+		-	-	Francisellaceae	*
CP010427	Francisella guangzhouensis strain 08HL01032, complete genome	+		Thiotrichales	Francisellaceae	Francisellaceae
CP018051	Francisella noatunensis subsp. orientalis strain F1, complete genome	+		-	-	Francisellaceae
CP009444	Francisella philomiragia strain GA01-2801, complete genome	+		Thiotrichales	Francisellaceae	Francisellaceae
CP009574	Francisella sp. FSC1006, complete genome	+		Thiotrichales	Francisellaceae	Francisellaceae
CP012037	Francisella tularensis subsp. tularensis strain WY96, complete genome	+		Thiotrichales	Francisellaceae	Francisellaceae
CP000488	Candidatus Ruthia magnifica str. Cm (Calyptogena magnifica), complete genome	+		Oceanospirillales	Oceanospirillales Incertae Sedis	SUP05	*
AP009247	Candidatus Vesicomyosocius okutanii HA DNA, complete genome	+		Oceanospirillales	Oceanospirillales Incertae Sedis	SUP05
CP010552	Candidatus Thioglobus autotrophicus strain EF1 chromosome, complete genome	+		Oceanospirillales	SUP05 Cluster	SUP05
CP008725	Candidatus Thioglobus singularis isolate GG2 genome	+		-	-	SUP05
CP013778	Piscirickettsia salmonis strain PM51819A, complete genome	+		-	-	Piscirickettsiaceae	*
PSU36942	Piscirickettsia salmonis strain NOR-92 16S ribosomal RNA gene, complete sequence	+		-	-	Piscirickettsiaceae
NR_025934	Cardiobacterium hominis strain 6573 16S ribosomal RNA gene, partial sequence	+		-	-	Cardiobacteriales	*
NR_028847	Cardiobacterium valvarum strain MDA3079 16S ribosomal RNA gene, partial sequence	+		-	-	Cardiobacteriales
NR_044681	Suttonella indologenes strain ATCC 25869 16S ribosomal RNA gene, complete sequence	+		-	-	Cardiobacteriales
NR_042279	Suttonella ornithocola strain B6/99/2 16S ribosomal RNA gene, complete sequence	+		-	-	Cardiobacteriales
NR_104942	Dichelobacter nodosus strain CIP 107042 16S ribosomal RNA gene, complete sequence	+		-	-	Cardiobacteriales
CP000513	Dichelobacter nodosus VCS1703A, complete genome	+		Cardiobacteriales	Cardiobacteriaceae	Cardiobacteriales
NR_118712	Legionella pneumophila strain Philadelphia 1 16S ribosomal RNA gene, partial sequence	+		-	-	Legionellaceae	*
CP014759	Legionella pneumophila strain F4468 chromosome, complete genome	+		-	-	Legionellaceae
CP000675	Legionella pneumophila str. Corby, complete genome	+		Legionellales	Legionellaceae	Legionellaceae
M36024	Legionella pneumophila 16S rRNA sequence	+		-	-	Legionellaceae
KF537560	Legionella pneumophila subsp. pneumophila strain BO21 11 16S ribosomal RNA gene, partial sequence	+		Legionellales	Legionellaceae	Legionellaceae
CP017458	Legionella pneumophila subsp. fraseri strain Dallas 1E chromosome, complete genome	+		-	-	Legionellaceae
DQ337087	Uncultured bacterium clone EV818SWSAP64 16S ribosomal RNA gene, partial sequence	+		Legionellales	Legionellaceae	Legionellaceae
AB042537	Thiothrix sp. B2-8 gene for 16S ribosomal RNA, partial sequence	+		Thiotrichales	Thiotrichaceae	Thiothrix	*
NR_118687	Thiothrix nivea strain JP2 16S ribosomal RNA gene, partial sequence	+		-	-	Thiothrix
NR_024756	Thiothrix disciformis strain B3-1 16S ribosomal RNA gene, partial sequence	+		-	-	Thiothrix
AB042541	Thiothrix eikelboomii gene for 16S ribosomal RNA, partial sequence, strain:T2-1	+		Thiotrichales	Thiotrichaceae	Thiothrix
EU884087	Thiothrix sp. ectosymbiont of Niphargus ictus clone LV06NSB_B52 16S ribosomal RNA gene, partial sequence	+		Thiotrichales	Thiotrichaceae	Thiothrix
NR_042183	Methylococcus capsulatus strain Texas 16S ribosomal RNA gene, partial sequence	+		-	-	Methylococcaceae	*
AE017282	Methylococcus capsulatus str. Bath, complete genome	+		Methylococcales	Methylococcaceae	Methylococcaceae
JX434221	Uncultured bacterium clone HS4850B_07F 16S ribosomal RNA gene, partial sequence	+		Methylococcales	Methylococcaceae	Methylococcaceae
X72771	M.capsulatus gene for 16S rRNA (ACM 3302)	+		Methylococcales	Methylococcaceae	Methylococcaceae
X73819	M.thermophilus gene for 16S rRNA	+		Methylococcales	Methylococcaceae	Methylococcaceae
KU216206	Candidatus Methylospira palustris 16S ribosomal RNA gene, partial sequence	+		Methylococcales	Methylococcaceae	Methylococcaceae
AJ868426	Methylocaldum sp. E10a partial 16S rRNA gene, strain E10a	+		Methylococcales	Methylococcaceae	Methylococcaceae
NR_026063	Methylocaldum gracile strain VKM 14L 16S ribosomal RNA gene, complete sequence	+		-	-	Methylococcaceae
NR_026062	Methylocaldum tepidum strain LK6 16S ribosomal RNA gene, complete sequence	+		-	-	Methylococcaceae
NR_026064	Methylocaldum szegediense strain OR2 16S ribosomal RNA gene, complete sequence	+		-	-	Methylococcaceae
AB636299	Methyloparacoccus murrellii gene for 16S rRNA, partial sequence	+		Methylococcales	Methylococcaceae	Methylococcaceae
NR_137413	Methylomagnum ishizawai strain RS11D-Pr 16S ribosomal RNA, partial sequence	+		-	-	Methylococcaceae
NR_042107	Methylobacter tundripaludum strain SV96 16S ribosomal RNA gene, complete sequence	+		-	-	Methylococcaceae-Crenotrichaceae-Methylophaga-Cycloclasticus	*
NR_025039	Methylosarcina fibrata strain AML-C10 16S ribosomal RNA gene, partial sequence	+		-	-	Methylococcaceae-Crenotrichaceae-Methylophaga-Cycloclasticus
NR_074649	Methylomicrobium alcaliphilum strain 20Z 16S ribosomal RNA gene, complete sequence	+		-	-	Methylococcaceae-Crenotrichaceae-Methylophaga-Cycloclasticus
CP014476	Methylomonas denitrificans strain FJG1, complete genome	+		Methylococcales	Methylococcaceae	Methylococcaceae-Crenotrichaceae-Methylophaga-Cycloclasticus
CP002738	Methylomonas methanica MC09, complete genome	+		Methylococcales	Methylococcaceae	Methylococcaceae-Crenotrichaceae-Methylophaga-Cycloclasticus
DQ295898	Crenothrix polyspora clone 6 16S ribosomal RNA gene, partial sequence	+		Methylococcales	Crenotrichaceae	Methylococcaceae-Crenotrichaceae-Methylophaga-Cycloclasticus
NR_036801	Methylophaga marina strain 222 16S ribosomal RNA gene, partial sequence	+		-	-	Methylococcaceae-Crenotrichaceae-Methylophaga-Cycloclasticus
NR_036802	Methylophaga thalassica strain YK-4015 16S ribosomal RNA gene, partial sequence	+		-	-	Methylococcaceae-Crenotrichaceae-Methylophaga-Cycloclasticus
JN869006	Uncultured bacterium clone JN65 16S ribosomal RNA gene, partial sequence	+		Thiotrichales	Piscirickettsiaceae	Methylococcaceae-Crenotrichaceae-Methylophaga-Cycloclasticus
GU567809	Uncultured Methylophaga sp. clone IAFJAsip3 16S ribosomal RNA gene, partial sequence	+		Thiotrichales	Piscirickettsiaceae	Methylococcaceae-Crenotrichaceae-Methylophaga-Cycloclasticus
AB597540	Uncultured gamma proteobacterium gene for 16S rRNA, partial sequence, clone: C02	+		Thiotrichales	Piscirickettsiaceae	Methylococcaceae-Crenotrichaceae-Methylophaga-Cycloclasticus
NR_121698	Methylophaga frappieri strain JAM7 16S ribosomal RNA gene, complete sequence	+		-	-	Methylococcaceae-Crenotrichaceae-Methylophaga-Cycloclasticus
NR_074321	Methylophaga nitratireducenticrescens strain JAM1 16S ribosomal RNA gene, complete sequence	+		-	-	Methylococcaceae-Crenotrichaceae-Methylophaga-Cycloclasticus
CP005996	Cycloclasticus zancles 78-ME, complete genome	+		Thiotrichales	Piscirickettsiaceae	Methylococcaceae-Crenotrichaceae-Methylophaga-Cycloclasticus
AB189357	Uncultured Codakia orbicularis gill symbiont gene for 16S rRNA, partial sequence, clone: JT75-103	+		Gammaproteobacteria Incertae Sedis	Unknown family	Singleton	*
CP018632	Granulosicoccus antarcticus IMCC3135, complete genome	+		-	-	Granulosicoccaceae	*
NR_104509	Granulosicoccus coccoides strain Z 271 16S ribosomal RNA gene, partial sequence	+		-	-	Granulosicoccaceae
LC131141	Sulfuriflexus mobilis gene for 16S ribosomal RNA, partial sequence	+		-	-	Granulosicoccaceae
KC160719	Granulosicoccus sp SS1026 16S ribosomal RNA gene, partial sequence	+		Chromatiales	Granulosicoccaceae	Granulosicoccaceae
CP011412	Sedimenticola thiotaurini strain SIP-G1 chromosome, complete genome	+		Gammaproteobacteria Incertae Sedis	Unknown family	Sedimenticola - Arenicellales	*
FM211773	Uncultured Codakia orbicularis gill symbiont partial 16S rRNA gene, clone 2C79	+		(Gammaproteobacteria)	-	Sedimenticola - Arenicellales
NR_112914	Arenicella xantha strain KMM 3895 16S ribosomal RNA gene, partial sequence	+		-	-	Sedimenticola - Arenicellales
NR_109737	Arenicella chitinivorans strain KMM 6208 16S ribosomal RNA gene, partial sequence	+		-	-	Sedimenticola - Arenicellales
AB908276	Perspicuibacter marinus gene for 16S ribosomal RNA, partial sequence	+		Arenicellales	Arenicellaceae	Sedimenticola - Arenicellales
FJ752446	Loripes lacteus gill symbiont clone 1C 16S ribosomal RNA gene, partial sequence	+		Gammaproteobacteria Incertae Sedis	Unknown family	Sedimenticola - Arenicellales
KJ603241	Endosymbiont of Lamellibrachia satsuma clone KB45B-H30 16S ribosomal RNA gene, partial sequence	+		Gammaproteobacteria Incertae Sedis	Unknown family	Sedimenticola - Arenicellales
AF170359	Dechloromarinus chlorophilus 16S ribosomal RNA gene, complete sequence	+		Gammaproteobacteria Incertae Sedis	Unknown family	Sedimenticola - Arenicellales
FJ752441	Anodontia fragilis gill symbiont clone 2C 16S ribosomal RNA gene, partial sequence	+		Gammaproteobacteria Incertae Sedis	Unknown family	Sedimenticola - Arenicellales
FJ752446	Loripes lacteus gill symbiont clone 1C 16S ribosomal RNA gene, partial sequence	+		Gammaproteobacteria Incertae Sedis	Unknown family	Sedimenticola - Arenicellales
AB597549	Uncultured gamma proteobacterium gene for 16S rRNA, partial sequence, clone: F06	+		Gammaproteobacteria Incertae Sedis	Unknown family	Sedimenticola - Arenicellales
AB983478	Thiogranum longum gene for 16S ribosomal RNA, partial sequence	+		Chromatiales	Ectothiorhodospiraceae	Thiogranum longum	*
EU491333	Uncultured bacterium clone P9X2b2E03 16S ribosomal RNA gene, partial sequence	+		Chromatiales	Ectothiorhodospiraceae	Thiogranum longum
HE803951	Uncultured gamma proteobacterium partial 16S rRNA gene, isolate 2.1, clone 82a	+		Chromatiales	Ectothiorhodospiraceae	Thiogranum longum
JF344322	Uncultured gamma proteobacterium clone OXIC-052 16S ribosomal RNA gene, partial sequence	+		Chromatiales	Ectothiorhodospiraceae	Thiogranum longum
NR_148570	Endothiovibrio diazotrophicus strain S-1 16S ribosomal RNA, partial sequence	+		-	-	Thiogranum longum
HQ379738	Endothiovibrio diazotrophicus strain S-1 16S ribosomal RNA gene, partial sequence	+		Chromatiales	Granulosicoccaceae	Thiogranum longum
GQ357028	Uncultured bacterium clone FeOrig_B_120 16S ribosomal RNA gene, partial sequence	+		SPOTSOCT00m83	-	Thiogranum longum
HQ673909	Uncultured bacterium clone F9P122000_S_J14 16S ribosomal RNA gene, partial sequence	+		SPOTSOCT00m83	-	Thiogranum longum
AB694144	Uncultured bacterium 16S rRNA, partial sequence, clone: OTU009_Xeno_Clone02	+		SPOTSOCT00m83	-	Thiogranum longum
HQ672761	Uncultured bacterium clone F9P12500_S_P07 16S ribosomal RNA gene, partial sequence	+		SPOTSOCT00m83	-	Thiogranum longum
GU474885	Uncultured Chromatiales bacterium HF0200_41F04 genomic sequence	+		SPOTSOCT00m83	-	Thiogranum longum
NR_074584	Allochromatium vinosum strain DSM 180 16S ribosomal RNA gene, complete sequence	+		-	-	Chromatiaceae-Thiotrophic symbionts-Achromatium	*
CP007031	Marichromatium purpuratum 984, complete genome	+		Chromatiales	Chromatiaceae	Chromatiaceae-Thiotrophic symbionts-Achromatium
NR_102951	Thiocystis violascens strain DSM 198 16S ribosomal RNA gene, complete sequence	+		-	-	Chromatiaceae-Thiotrophic symbionts-Achromatium
CP003051	Thioflavicoccus mobilis 8321, complete genome	+		Chromatiales	Chromatiaceae	Chromatiaceae-Thiotrophic symbionts-Achromatium
AP012978	Endosymbiont of unidentified scaly snail isolate Monju DNA, complete genome	+		Proteobacteria Incertae Sedis (Unknown Order)	Unknown family	Chromatiaceae-Thiotrophic symbionts-Achromatium
AP012273	Thiolapillus brandeum DNA, complete genome	+		Gammaproteobacteria Incertae Sedis	Unknown family	Chromatiaceae-Thiotrophic symbionts-Achromatium
CP003051	Thioflavicoccus mobilis 8321, complete genome	+		Chromatiales	Chromatiaceae	Chromatiaceae-Thiotrophic symbionts-Achromatium
FM955330	Stilbonema sp. associated bacterium 5_I_11 partial 16S rRNA gene	+		Arenicellales	Arenicellaceae	Chromatiaceae-Thiotrophic symbionts-Achromatium
FM955328	Robbea sp. associated bacterium 253_I_14 partial 16S rRNA gene	+		Arenicellales	Arenicellaceae	Chromatiaceae-Thiotrophic symbionts-Achromatium
FM955323	Laxus cosmopolitus associated bacterium partial 16S rRNA gene	+		Arenicellales	Arenicellaceae	Chromatiaceae-Thiotrophic symbionts-Achromatium
AM691090	Uncultured Halochromatium sp. 16S rRNA gene, isolate EG18	+		Chromatiales	Chromatiaceae	Chromatiaceae-Thiotrophic symbionts-Achromatium
NR_044364	Thiodictyon bacillosum strain DSM 234 16S ribosomal RNA gene, partial sequence	+		-	-	Chromatiaceae-Thiotrophic symbionts-Achromatium
KP943979	Gamma proteobacterium ectosymbiont of Leptonemella aphanothecae clone LSE120sC	+		Arenicellales	Arenicellaceae	Chromatiaceae-Thiotrophic symbionts-Achromatium
KP943975	Gamma proteobacterium ectosymbiont of Eubostrichus cf. dianeae JZ-2015 clone EHE111_9	+		Arenicellales	Arenicellaceae	Chromatiaceae-Thiotrophic symbionts-Achromatium
KP943972	Gamma proteobacterium ectosymbiont of Catanema sp. 'belize 1' clone CBduE140_cl5	+		Arenicellales	Arenicellaceae	Chromatiaceae-Thiotrophic symbionts-Achromatium
KF513140	Uncultured Thiohalocapsa sp. clone E03 16S ribosomal RNA gene, partial sequence	+		Chromatiales	Chromatiaceae	Chromatiaceae-Thiotrophic symbionts-Achromatium
NR_044363	Thiodictyon elegans strain DSM 232 16S ribosomal RNA gene, partial sequence	+		-	-	Chromatiaceae-Thiotrophic symbionts-Achromatium
AJ620498	Olavius ilvae Gamma 1 endosymbiont 16S rRNA gene, clone OilvEIV1-1	+		Arenicellales	Arenicellaceae	Chromatiaceae-Thiotrophic symbionts-Achromatium
HF562219	Thiorhodococcus sp. AK35 partial 16S rRNA gene, strain AK35, isolate purple	+		Chromatiales	Chromatiaceae	Chromatiaceae-Thiotrophic symbionts-Achromatium
NR_119251	Thiorhodovibrio winogradskyi strain DSM 6702 16S ribosomal RNA gene, partial sequence	+		Chromatiales	Chromatiaceae	Chromatiaceae-Thiotrophic symbionts-Achromatium
NR_136764	Phaeobacterium nitratireducens strain AK40 16S ribosomal RNA, partial sequence	+		Chromatiales	Chromatiaceae	Chromatiaceae-Thiotrophic symbionts-Achromatium
NR_036977	Thiococcus pfennigii strain 4250 16S ribosomal RNA gene, partial sequence	+		Chromatiales	Chromatiaceae	Chromatiaceae-Thiotrophic symbionts-Achromatium
Y12364	Thiocapsa roseopersicina partial 16S rRNA gene	+		Chromatiales	Chromatiaceae	Chromatiaceae-Thiotrophic symbionts-Achromatium
NR_026245	Rhabdochromatium marinum strain DSM 5261 16S ribosomal RNA gene, partial sequence	+		Chromatiales	Chromatiaceae	Chromatiaceae-Thiotrophic symbionts-Achromatium
AJ010596	Achromatium minus 16S rRNA gene, clone AFK57 (Fuchskuhle)	+		Thiotrichales	Thiotrichaceae	Chromatiaceae-Thiotrophic symbionts-Achromatium
AJ010593	Achromatium oxaliferum 16S rRNA gene, clone AST01 (Stechlin)	+		Thiotrichales	Thiotrichaceae	Chromatiaceae-Thiotrophic symbionts-Achromatium
HG934343	Candidatus Achromatium palustre partial 16S rRNA gene, clone Sippewissett salt marsh	+		Thiotrichales	Thiotrichaceae	Chromatiaceae-Thiotrophic symbionts-Achromatium
HQ003529	Uncultured Chromatiaceae bacterium clone 3E8 16S ribosomal RNA gene, partial sequence	+		Chromatiales	Chromatiaceae	Chromatiaceae-Thiotrophic symbionts-Achromatium
AM691090	Uncultured Halochromatium sp 16S rRNA gene, isolate EG18	+		Chromatiales	Chromatiaceae	Chromatiaceae-Thiotrophic symbionts-Achromatium
JQ661003	Acinetobacter radioresistens strain g111 16S ribosomal RNA gene, partial sequence	+		KI89A Clade	-	Chromatiaceae-Thiotrophic symbionts-Achromatium
NR_112829	Thioprofundum lithotrophicum strain 106 16S ribosomal RNA gene, partial sequence	+		-	-	Thioalkalispiraceae	*
NR_112620	Thioprofundum hispidum strain gps61 16S ribosomal RNA gene, partial sequence	+		-	-	Thioalkalispiraceae
CP014671	Immundisolibacter cernigliae strain TR32, complete genome	+		-	-	Immundisolibacterales	*
AB597546	Uncultured gamma proteobacterium gene for 16S rRNA, partial sequence, clone: E03	+		PYR10d3	-	Immundisolibacterales
FM242302	Uncultured gamma proteobacterium partial 16S ribosomal RNA, clone 10 T9d-oil	+		PYR10d3	-	Immundisolibacterales
D89799	Coxiella burnetii 16S ribosomal RNA	+		Legionellales	Coxiellaceae	Coxiellaceae	*
RGU97547	Rickettsiella grylli 16S ribosomal RNA gene, partial sequence	+		-	-	Coxiellaceae
AF383621	Rickettsiella sp. GSU 16S ribosomal RNA gene, partial sequence	+		Legionellales	Coxiellaceae	Coxiellaceae
AF327558	Endosymbiont of Folsomia candida 16S small subunit ribosomal RNA gene, partial sequence	+		Legionellales	Coxiellaceae	Coxiellaceae
HM127064	Uncultured bacterium clone SINI718 16S ribosomal RNA gene, partial sequence	+		Legionellales	Coxiellaceae	Coxiellaceae
AY447041	Rickettsiella symbiont of Asellus aquaticus clone 10 16S ribosomal RNA gene, partial sequence	+		Legionellales	Coxiellaceae	Coxiellaceae
AB522697	Rickettsiella endosymbiont of Acyrthosiphon pisum gene for 16S rRNA, partial sequence	+		Legionellales	Coxiellaceae	Coxiellaceae
GU906607	Uncultured bacterium clone Neo_c09 16S ribosomal RNA gene, partial sequence	+		Legionellales	Coxiellaceae	Coxiellaceae
CP018005	Coxiella burnetii strain RSA439 chromosome, complete genome	+		-	-	Coxiellaceae
AY342035	Haemaphysalis longicornis symbiont 47 16S ribosomal RNA gene, partial sequence	+		Legionellales	Coxiellaceae	Coxiellaceae
D84559	Coxiella sp. (Rhipicephalus sanguineus symbiont) gene for 16S rRNA, partial sequence	+		Legionellales	Coxiellaceae	Coxiellaceae
KC776318	Uncultured Coxiella sp. clone CYP-1 16S ribosomal RNA gene, partial sequence	+		Legionellales	Coxiellaceae	Coxiellaceae
KC682733	Uncultured bacterium clone ABEsO_C8 16S ribosomal RNA gene, partial sequence	+		Legionellales	Coxiellaceae	Coxiellaceae
FR853044	Uncultured bacterium clone Q1-b2 seq	+	+	Xanthomonadales	JTB255 Marine Benthic Group	Uncultivated clade	*
EU555131	Uncultured bacterium clone 4132B32 16S ribosomal RNA gene, partial sequence	+		Xanthomonadales	JTB255 Marine Benthic Group	Uncultivated clade
FJ640808	Uncultured bacterium clone Ba1 16S ribosomal RNA gene, partial sequence	+	+	Xanthomonadales	JTB255 Marine Benthic Group	Uncultivated clade
FR670407	Uncultured gamma proteobacterium partial 16S rRNA gene, clone Lsmat B60	+		Xanthomonadales	JTB255 Marine Benthic Group	Uncultivated clade
HQ673503	Uncultured bacterium clone F9P41300_L15 16S ribosomal RNA gene, partial sequence	+	+	Xanthomonadales	JTB255 Marine Benthic Group	Uncultivated clade
FJ628317	Uncultured bacterium clone Nit5Au0613_710 16S ribosomal RNA gene, partial sequence	+	+	Xanthomonadales	JTB255 Marine Benthic Group	Uncultivated clade
JN685448	Uncultured bacterium clone NK-L2 16S ribosomal RNA gene, partial sequence	+		Gammaproteobacteria Incertae Sedis	Unknown family	Thioalkalispiraceae	Thioalkalispiraceae
AB597529	Uncultured gamma proteobacterium gene for 16S rRNA, partial sequence, clone: A07	+		Gammaproteobacteria Incertae Sedis	Unknown family	Thioalkalispiraceae
FJ717204	Uncultured bacterium clone C9_10.2_1 16S ribosomal RNA gene, partial sequence	+		Chromatiales	Ectothiorhodospiraceae	Thioalkalispiraceae
NR_025239	Thioalkalispira microaerophila strain ALEN 1 16S ribosomal RNA gene, partial sequence	+		-	-	Thioalkalispiraceae
KR825148	Uncultured bacterium clone JS5_536 16S ribosomal RNA gene, partial sequence	+		Uncultured	-	Singleton	KR825148
CP000453	Alkalilimnicola ehrlichii MLHE-1, complete genome	+		Chromatiales	Ectothiorhodospiraceae	Ectothiorhodospiraceae	Ectothiorhodospiraceae
CP000544	Halorhodospira halophila SL1, complete genome	+		Chromatiales	Ectothiorhodospiraceae	Ectothiorhodospiraceae
NR_103952	Spiribacter salinus strain M19-40 16S ribosomal RNA gene, complete sequence	+		-	-	Ectothiorhodospiraceae
CP003989	Thioalkalivibrio nitratireducens DSM 14787, complete genome	+		Chromatiales	Ectothiorhodospiraceae	Ectothiorhodospiraceae
CP007029	Thioalkalivibrio paradoxus ARh 1, complete genome	+		Chromatiales	Ectothiorhodospiraceae	Ectothiorhodospiraceae
CP001905	Thioalkalivibrio sp. K90mix, complete genome	+		Chromatiales	Ectothiorhodospiraceae	Ectothiorhodospiraceae
NR_074692	Thioalkalivibrio sulfidophilus strain HL-EbGR7 16S ribosomal RNA gene, complete sequence	+		-	-	Ectothiorhodospiraceae
CP011367	Thioalkalivibrio versutus strain D301, complete genome	+		Chromatiales	Ectothiorhodospiraceae	Ectothiorhodospiraceae
KP681552	Thioalkalivibrio sp. BB57 16S ribosomal RNA gene, partial sequence	+		Chromatiales	Ectothiorhodospiraceae	Ectothiorhodospiraceae
NR_028745	Thioalkalivibrio denitrificans strain ALJD 16S ribosomal RNA gene, partial sequence	+		-	-	Ectothiorhodospiraceae
EU908045	Thiorhodospira sp. SLG 16S ribosomal RNA gene, partial sequence	+		Chromatiales	Ectothiorhodospiraceae	Ectothiorhodospiraceae
FR733667	Ectothiorhodospira shaposhnikovii partial 16S rRNA gene, strain DSM 2111	+		Chromatiales	Ectothiorhodospiraceae	Ectothiorhodospiraceae
AF384206	Ectothiorhodospira sp. 'Bogoria Red' strain RM1 16S ribosomal RNA gene, partial sequence	+		Chromatiales	Ectothiorhodospiraceae	Ectothiorhodospiraceae
EU653290	Thiobacillus prosperus strain V6 16S ribosomal RNA gene, partial sequence	+		Chromatiales	Ectothiorhodospiraceae	Ectothiorhodospiraceae
NR_145955	Spiribacter curvatus strain UAH-SP71 16S ribosomal RNA, complete sequence	+		-	-	Ectothiorhodospiraceae
KR559734	Spiribacter sp. 2W06 16S ribosomal RNA gene, partial sequence	+		Chromatiales	Ectothiorhodospiraceae	Ectothiorhodospiraceae
NR_146012	Halopeptonella vilamensis strain SV525 16S ribosomal RNA, partial sequence	+		-	-	Ectothiorhodospiraceae
FJ976681	Alkalispirillum sp. ACO5 16S ribosomal RNA gene, partial sequence	+		Chromatiales	Ectothiorhodospiraceae	Ectothiorhodospiraceae
EU308278	Arhodomonas sp. 50B226a_1 16S ribosomal RNA gene, partial sequence	+		Chromatiales	Ectothiorhodospiraceae	Ectothiorhodospiraceae
NR_118045	Arhodomonas recens strain RS91 16S ribosomal RNA gene, partial sequence	+		-	-	Ectothiorhodospiraceae
NR_044676	Arhodomonas aquaeolei strain HA-1 16S ribosomal RNA gene, complete sequence	+		-	-	Ectothiorhodospiraceae
NIC16SR	Nitrococcus mobilis (ATCC 25380) 16S ribosomal RNA (16S rRNA) gene	+		-	-	Ectothiorhodospiraceae
EF103127	Natronocella acetinitrilica strain ANL 1 16S ribosomal RNA gene, partial sequence	+		Chromatiales	Ectothiorhodospiraceae	Ectothiorhodospiraceae
EU006088	Methylonatrum kenyense strain AMT 3 16S ribosomal RNA gene, partial sequence	+		Gammaproteobacteria Incertae Sedis	Unknown family	Ectothiorhodospiraceae
NR_133965	Aquisalimonas halophila strain YIM 95345 16S ribosomal RNA, partial sequence	+		-	-	Ectothiorhodospiraceae
KT159732	Inmirania thermothiophila strain S2479 16S ribosomal RNA gene, partial sequence	+		Chromatiales	Ectothiorhodospiraceae	Singleton	KT159732
HQ183827	Uncultured Thiorhodospira sp. clone De225 16S ribosomal RNA gene, partial sequence	+		Chromatiales	Ectothiorhodospiraceae	Singleton	HQ183827
FM242404	Uncultured gamma proteobacterium partial 16S ribosomal RNA, clone 67 T12d-oil	+		Acidithiobacillales	KCM-B-112	Uncultivated clade	Uncultivated clade 1
DQ378269	Uncultured soil bacterium clone M54_Pitesti 16S ribosomal RNA gene, complete sequence	+		Acidithiobacillales	KCM-B-112	Uncultivated clade
DQ378188	Uncultured soil bacterium clone F24_Pitesti 16S ribosomal RNA gene, complete sequence	+		Acidithiobacillales	KCM-B-112	Uncultivated clade
AB186840	Uncultured bacterium gene for 16S rRNA, partial sequence, clone:TSAT22	+		Thiotrichales	Thiotrichaceae	Uncultivated clade
JN217154	Uncultured bacterium clone TERI-KL15 16S ribosomal RNA gene, partial sequence	+		Acidithiobacillales	KCM-B-112	Uncultivated clade
HQ697765	Uncultured bacterium clone Bms_CK226 16S ribosomal RNA gene, partial sequence	+		Acidithiobacillales	KCM-B-112	Uncultivated clade
JN217159	Uncultured bacterium clone TERI-KL21 16S ribosomal RNA gene, partial sequence	+		Acidithiobacillales	KCM-B-112	Uncultivated clade
EF648153	Uncultured gamma proteobacterium clone XJ105 16S ribosomal RNA gene, partial sequence	+		Acidithiobacillales	KCM-B-112	Uncultivated clade
EF648048	Uncultured bacterium clone HB39 16S ribosomal RNA gene, partial sequence	+		Acidithiobacillales	KCM-B-112	Uncultivated clade
HQ697726	Uncultured bacterium clone Bms_MS101 16S ribosomal RNA gene, partial sequence	+		Acidithiobacillales	KCM-B-112	Uncultivated clade
JN217164	Uncultured bacterium clone TERI-KL27 16S ribosomal RNA gene, partial sequence	+		Acidithiobacillales	KCM-B-112	Uncultivated clade
KP151153	Uncultured bacterium clone ATB_TO_1492_05 16S ribosomal RNA gene, partial sequence	+		Thiotrichales	Thiotrichaceae	Uncultivated clade
KP645134	Uncultured gamma proteobacterium clone 2-9 16S ribosomal RNA gene, partial sequence	+		Chromatiales	Ectothiorhodospiraceae	Uncultivated clade
KP174538	Bacterium 3-7_YC-ZSS-LKJ-1723 16S ribosomal RNA gene, partial sequence	+		Uncultured	-	Uncultivated clade
JN038237	Uncultured Chromatiales bacterium clone EK_CK599 16S ribosomal RNA gene, partial sequence	+		Acidithiobacillales	KCM-B-112	Uncultivated clade
FJ628257	Uncultured bacterium clone Nit5A0622_503 16S ribosomal RNA gene, partial sequence	+		-	-	Singleton	FJ628257
FR690999	Beggiatoa sp. B15LD partial 16S rRNA gene and ITS1, strain B15LD	+		Thiotrichales	Thiotrichaceae	Beggiatoaceae	Beggiatoaceae
BEGRRD	Beggiatoa alba 16S ribosomal RNA (16S rRNA) gene, partial sequence	+		-	-	Beggiatoaceae
KM410530	Uncultured prokaryote clone GS09-5-13 16S ribosomal RNA gene, partial sequence	+		Thiotrichales	Thiotrichaceae	Beggiatoaceae
GQ354996	Uncultured Thiotrichales bacterium clone 4-4 16S ribosomal RNA gene, partial sequence	+		Thiotrichales	Thiotrichaceae	Beggiatoaceae
EU662352	Uncultured bacterium clone CC1B_16S_83 16S ribosomal RNA gene, partial sequence	+		Thiotrichales	Thiotrichaceae	Beggiatoaceae
EU718069	Thioploca ingrica strain Ni 16S ribosomal RNA gene, partial sequence	+		Thiotrichales	Thiotrichaceae	Beggiatoaceae
AF532770	Candidatus Parabeggiatoa communis isolate Limfjorden D4 16S ribosomal RNA gene, partial sequence	+		Thiotrichales	Thiotrichaceae	Beggiatoaceae
FR847874	Candidatus Marithrix sp. ST-E1935 partial 16S rRNA gene, clone ST-E1935	+		Thiotrichales	Thiotrichaceae	Beggiatoaceae
FN811660	Candidatus Thiopilula aggregata 16S rRNA gene, isolate NAM084	+		Thiotrichales	Thiotrichaceae	Beggiatoaceae
FR847871	Candidatus Halobeggiatoa sp. HMW-S2528 partial 16S rRNA gene, clone HMW-S2528	+		Thiotrichales	Thiotrichaceae	Beggiatoaceae
FR690966	Candidatus Thiomargarita nelsonii partial 16S rRNA gene and ITS1, isolate COS015	+		Thiotrichales	Thiotrichaceae	Beggiatoaceae
CP012373	Beggiatoa leptomitiformis strain D-402, complete genome	+		Thiotrichales	Thiotrichaceae	Beggiatoaceae
AP014633	Thioploca ingrica DNA, complete genome	+		Thiotrichales	Thiotrichaceae	Beggiatoaceae
CP016268	Woeseia oceani strain XK5, complete genome	+	+	-	-	JTB255 Marine Benthic Group	Woeseiales
AJ240993	uncultured gamma proteobacterium Sva0120 16S rRNA gene, partial	+	+	Xanthomonadales	JTB255 Marine Benthic Group	JTB255 Marine Benthic Group
AJ567537	Uncultured gamma proteobacterium partial 16S rRNA gene, clone MBMPE11	+	+	Xanthomonadales	JTB255 Marine Benthic Group	JTB255 Marine Benthic Group
AJ567539	Uncultured gamma proteobacterium partial 16S rRNA gene, clone MBMPE13	+		Xanthomonadales	JTB255 Marine Benthic Group	JTB255 Marine Benthic Group
AJ567564	Uncultured gamma proteobacterium partial 16S rRNA gene, clone MBMPE52	+	+	Xanthomonadales	JTB255 Marine Benthic Group	JTB255 Marine Benthic Group
AJ567568	Uncultured gamma proteobacterium partial 16S rRNA gene, clone MBMPE64	+	+	Xanthomonadales	JTB255 Marine Benthic Group	JTB255 Marine Benthic Group
AY373397	Uncultured bacterium clone A122 16S ribosomal RNA gene, complete sequence	+	+	Xanthomonadales	JTB255 Marine Benthic Group	JTB255 Marine Benthic Group
AY373399	Uncultured bacterium clone A130 16S ribosomal RNA gene, complete sequence	+	+	Xanthomonadales	JTB255 Marine Benthic Group	JTB255 Marine Benthic Group
AY225637	Uncultured gamma proteobacterium clone AT-s75 16S ribosomal RNA gene, partial sequence	+		Xanthomonadales	JTB255 Marine Benthic Group	JTB255 Marine Benthic Group
AY225639	Uncultured gamma proteobacterium clone AT-s3-25 16S ribosomal RNA gene, partial sequence	+	+	Xanthomonadales	JTB255 Marine Benthic Group	JTB255 Marine Benthic Group
AB188781	Uncultured delta proteobacterium gene for 16S rRNA, partial sequence	+	+	Xanthomonadales	JTB255 Marine Benthic Group	JTB255 Marine Benthic Group
AY907772	Uncultured bacterium clone A712030 16S ribosomal RNA gene, partial sequence	+	+	Xanthomonadales	JTB255 Marine Benthic Group	JTB255 Marine Benthic Group
DQ028263	Uncultured bacterium clone aquased44 16S ribosomal RNA gene, complete sequence	+	+	Xanthomonadales	JTB255 Marine Benthic Group	JTB255 Marine Benthic Group
DQ015790	Uncultured bacterium clone ELB19-045 16S ribosomal RNA gene, complete sequence	+		Xanthomonadales	JTB255 Marine Benthic Group	JTB255 Marine Benthic Group
AJ966586	Uncultured bacterium partial 16S rRNA gene, clone C108	+		Xanthomonadales	JTB255 Marine Benthic Group	JTB255 Marine Benthic Group
DQ270631	Uncultured bacterium clone LC1446B-88 16S ribosomal RNA gene, partial sequence	+		Xanthomonadales	JTB255 Marine Benthic Group	JTB255 Marine Benthic Group
AM040131	Uncultured gamma proteobacterium partial 16S rRNA gene, clone Sylt 35	+		Xanthomonadales	JTB255 Marine Benthic Group	JTB255 Marine Benthic Group
DQ351754	Uncultured gamma proteobacterium clone Belgica2005/10-130-6 16S ribosomal RNA gene, complete sequence	+		Xanthomonadales	JTB255 Marine Benthic Group	JTB255 Marine Benthic Group
DQ351778	Uncultured gamma proteobacterium clone Belgica2005/10-140-5 16S ribosomal RNA gene, complete sequence	+		Xanthomonadales	JTB255 Marine Benthic Group	JTB255 Marine Benthic Group
DQ351796	Uncultured gamma proteobacterium clone Belgica2005/10-140-24 16S ribosomal RNA gene, complete sequence	+		Xanthomonadales	JTB255 Marine Benthic Group	JTB255 Marine Benthic Group
DQ351813	Uncultured gamma proteobacterium clone Belgica2005/10-ZG-21 16S ribosomal RNA gene, complete sequence	+	+	Xanthomonadales	JTB255 Marine Benthic Group	JTB255 Marine Benthic Group
DQ395047	Uncultured Pseudomonas sp clone VHS-B5-27 16S ribosomal RNA gene, partial sequence	+		Xanthomonadales	JTB255 Marine Benthic Group	JTB255 Marine Benthic Group
AM176878	Uncultured bacterium partial 16S rRNA gene, clone SZB50	+		Xanthomonadales	JTB255 Marine Benthic Group	JTB255 Marine Benthic Group
AM176879	Uncultured bacterium partial 16S rRNA gene, clone SZB85	+		Xanthomonadales	JTB255 Marine Benthic Group	JTB255 Marine Benthic Group
DQ660826	Uncultured gamma proteobacterium clone c1 small subunit ribosomal RNA gene, partial sequence	+		Xanthomonadales	JTB255 Marine Benthic Group	JTB255 Marine Benthic Group
DQ811838	Uncultured gamma proteobacterium clone MSB-3ax10 16S ribosomal RNA gene, partial sequence	+	+	Xanthomonadales	JTB255 Marine Benthic Group	JTB255 Marine Benthic Group
DQ811844	Uncultured gamma proteobacterium clone MSB-4F10 16S ribosomal RNA gene, partial sequence	+		Xanthomonadales	JTB255 Marine Benthic Group	JTB255 Marine Benthic Group
EF061957	Uncultured gamma proteobacterium clone XME4 16S ribosomal RNA gene, partial sequence	+	+	Xanthomonadales	JTB255 Marine Benthic Group	JTB255 Marine Benthic Group
EF061959	Uncultured gamma proteobacterium clone XME27 16S ribosomal RNA gene, partial sequence	+	+	Xanthomonadales	JTB255 Marine Benthic Group	JTB255 Marine Benthic Group
EF125391	Uncultured bacterium clone MSB-1B4 16S ribosomal RNA gene, partial sequence	+		Xanthomonadales	JTB255 Marine Benthic Group	JTB255 Marine Benthic Group
EF208680	Uncultured bacterium clone CI5cm B02 16S ribosomal RNA gene, partial sequence	+		Xanthomonadales	JTB255 Marine Benthic Group	JTB255 Marine Benthic Group
EF208690	Uncultured bacterium clone CI5cm F08 16S ribosomal RNA gene, partial sequence	+	+	Xanthomonadales	JTB255 Marine Benthic Group	JTB255 Marine Benthic Group
AB294936	Uncultured gamma proteobacterium gene for 16S rRNA, partial sequence, clone: pItb-vmat-20	+		Xanthomonadales	JTB255 Marine Benthic Group	JTB255 Marine Benthic Group
EF612422	Uncultured gamma proteobacterium clone OS-C47 16S ribosomal RNA gene, partial sequence	+	+	Xanthomonadales	JTB255 Marine Benthic Group	JTB255 Marine Benthic Group
EF999350	uncultured bacterium clone TopBa18 16S ribosomal RNA gene, partial sequence	+		Xanthomonadales	JTB255 Marine Benthic Group	JTB255 Marine Benthic Group
EF999356	uncultured bacterium clone TopBa29 16S ribosomal RNA gene, partial sequence	+	+	Xanthomonadales	JTB255 Marine Benthic Group	JTB255 Marine Benthic Group
EF999361	uncultured bacterium clone TopBa56 16S ribosomal RNA gene, partial sequence	+	+	Xanthomonadales	JTB255 Marine Benthic Group	JTB255 Marine Benthic Group
EU050795	Uncultured gamma proteobacterium clone SS1_B_02_11 16S ribosomal RNA gene, partial sequence	+	+	Xanthomonadales	JTB255 Marine Benthic Group	JTB255 Marine Benthic Group
EU050797	Uncultured gamma proteobacterium clone SS1_B_03_20 16S ribosomal RNA gene, partial sequence	+	+	Xanthomonadales	JTB255 Marine Benthic Group	JTB255 Marine Benthic Group
EU050798	Uncultured gamma proteobacterium clone SS1_B_04_88 16S ribosomal RNA gene, partial sequence	+		Xanthomonadales	JTB255 Marine Benthic Group	JTB255 Marine Benthic Group
EU050799	Uncultured gamma proteobacterium clone SS1_B_02_53 16S ribosomal RNA gene, partial sequence	+	+	Xanthomonadales	JTB255 Marine Benthic Group	JTB255 Marine Benthic Group
EU287112	Uncultured bacterium clone P13-19 16S ribosomal RNA gene, partial sequence	+		Xanthomonadales	JTB255 Marine Benthic Group	JTB255 Marine Benthic Group
EU287147	Uncultured bacterium clone P13-54 16S ribosomal RNA gene, partial sequence	+		Xanthomonadales	JTB255 Marine Benthic Group	JTB255 Marine Benthic Group
EU287149	Uncultured bacterium clone P13-56 16S ribosomal RNA gene, partial sequence	+	+	Xanthomonadales	JTB255 Marine Benthic Group	JTB255 Marine Benthic Group
EU287173	Uncultured bacterium clone P13-80 16S ribosomal RNA gene, partial sequence	+		Xanthomonadales	JTB255 Marine Benthic Group	JTB255 Marine Benthic Group
EU287174	Uncultured bacterium clone P13-81 16S ribosomal RNA gene, partial sequence	+		Xanthomonadales	JTB255 Marine Benthic Group	JTB255 Marine Benthic Group
EU287183	Uncultured bacterium clone P13-90 16S ribosomal RNA gene, partial sequence	+	+	Xanthomonadales	JTB255 Marine Benthic Group	JTB255 Marine Benthic Group
EU287215	Uncultured bacterium clone S11-32 16S ribosomal RNA gene, partial sequence	+	+	Xanthomonadales	JTB255 Marine Benthic Group	JTB255 Marine Benthic Group
EU287246	Uncultured bacterium clone S11-63 16S ribosomal RNA gene, partial sequence	+		Xanthomonadales	JTB255 Marine Benthic Group	JTB255 Marine Benthic Group
EU287247	Uncultured bacterium clone S11-64 16S ribosomal RNA gene, partial sequence	+		Xanthomonadales	JTB255 Marine Benthic Group	JTB255 Marine Benthic Group
EU287293	Uncultured bacterium clone S11-110 16S ribosomal RNA gene, partial sequence	+	+	Xanthomonadales	JTB255 Marine Benthic Group	JTB255 Marine Benthic Group
EU373854	Uncultured gamma proteobacterium clone HCM3MC90_1D_FL 16S ribosomal RNA gene, partial sequence	+		Xanthomonadales	JTB255 Marine Benthic Group	JTB255 Marine Benthic Group
EU373861	Uncultured gamma proteobacterium clone HCM3MC80_5G_FL 16S ribosomal RNA gene, partial sequence	+		Xanthomonadales	JTB255 Marine Benthic Group	JTB255 Marine Benthic Group
EU491102	Uncultured bacterium clone P9X2b3B07 16S ribosomal RNA gene, partial sequence	+		Xanthomonadales	JTB255 Marine Benthic Group	JTB255 Marine Benthic Group
EU491127	Uncultured bacterium clone P9X2b3E01 16S ribosomal RNA gene, partial sequence	+		Xanthomonadales	JTB255 Marine Benthic Group	JTB255 Marine Benthic Group
EU491302	Uncultured bacterium clone P9X2b8C10 16S ribosomal RNA gene, partial sequence	+		Xanthomonadales	JTB255 Marine Benthic Group	JTB255 Marine Benthic Group
EU491326	Uncultured bacterium clone P9X2b8E03 16S ribosomal RNA gene, partial sequence	+		Xanthomonadales	JTB255 Marine Benthic Group	JTB255 Marine Benthic Group
EU491380	Uncultured bacterium clone P0X3b1H06 16S ribosomal RNA gene, partial sequence	+		Xanthomonadales	JTB255 Marine Benthic Group	JTB255 Marine Benthic Group
EU491384	Uncultured bacterium clone P0X3b5B10 16S ribosomal RNA gene, partial sequence	+		Xanthomonadales	JTB255 Marine Benthic Group	JTB255 Marine Benthic Group
EU491390	Uncultured bacterium clone P0X3b5E05 16S ribosomal RNA gene, partial sequence	+		Xanthomonadales	JTB255 Marine Benthic Group	JTB255 Marine Benthic Group
EU491415	Uncultured bacterium clone P0X4b3E08 16S ribosomal RNA gene, partial sequence	+		Xanthomonadales	JTB255 Marine Benthic Group	JTB255 Marine Benthic Group
EU491436	Uncultured bacterium clone P0X4b3A12 16S ribosomal RNA gene, partial sequence	+		Xanthomonadales	JTB255 Marine Benthic Group	JTB255 Marine Benthic Group
EU491444	Uncultured bacterium clone P0X4b3C08 16S ribosomal RNA gene, partial sequence	+	+	Xanthomonadales	JTB255 Marine Benthic Group	JTB255 Marine Benthic Group
EU491447	Uncultured bacterium clone P0X4b3D05 16S ribosomal RNA gene, partial sequence	+		Xanthomonadales	JTB255 Marine Benthic Group	JTB255 Marine Benthic Group
EU491622	Uncultured bacterium clone EPR3970-MO1A-Bc36 16S ribosomal RNA gene, partial sequence	+	+	Xanthomonadales	JTB255 Marine Benthic Group	JTB255 Marine Benthic Group
EU491633	Uncultured bacterium clone EPR3970-MO1A-Bc47 16S ribosomal RNA gene, partial sequence	+		Xanthomonadales	JTB255 Marine Benthic Group	JTB255 Marine Benthic Group
EU491686	Uncultured bacterium clone EPR3968-O8a-Bc16 16S ribosomal RNA gene, partial sequence	+		Xanthomonadales	JTB255 Marine Benthic Group	JTB255 Marine Benthic Group
EU491692	Uncultured bacterium clone EPR3968-O8a-Bc21 16S ribosomal RNA gene, partial sequence	+		Xanthomonadales	JTB255 Marine Benthic Group	JTB255 Marine Benthic Group
EU491793	Uncultured bacterium clone EPR3967-O2-Bc46 16S ribosomal RNA gene, partial sequence	+		Xanthomonadales	JTB255 Marine Benthic Group	JTB255 Marine Benthic Group
EU652511	Uncultured bacterium clone C8S-42 16S ribosomal RNA gene, partial sequence	+		Xanthomonadales	JTB255 Marine Benthic Group	JTB255 Marine Benthic Group
EU652514	Uncultured bacterium clone A8S-174 16S ribosomal RNA gene, partial sequence	+		Xanthomonadales	JTB255 Marine Benthic Group	JTB255 Marine Benthic Group
EU652515	Uncultured bacterium clone C8S-118 16S ribosomal RNA gene, partial sequence	+		Xanthomonadales	JTB255 Marine Benthic Group	JTB255 Marine Benthic Group
EU652516	Uncultured bacterium clone A8S-33 16S ribosomal RNA gene, partial sequence	+		Xanthomonadales	JTB255 Marine Benthic Group	JTB255 Marine Benthic Group
EU652517	Uncultured bacterium clone B8S-137 16S ribosomal RNA gene, partial sequence	+		Xanthomonadales	JTB255 Marine Benthic Group	JTB255 Marine Benthic Group
EU652518	Uncultured bacterium clone C8S-73 16S ribosomal RNA gene, partial sequence	+	+	Xanthomonadales	JTB255 Marine Benthic Group	JTB255 Marine Benthic Group
EU652519	Uncultured bacterium clone D8S-30 16S ribosomal RNA gene, partial sequence	+	+	Xanthomonadales	JTB255 Marine Benthic Group	JTB255 Marine Benthic Group
EU652523	Uncultured bacterium clone D8S-36 16S ribosomal RNA gene, partial sequence	+	+	Xanthomonadales	JTB255 Marine Benthic Group	JTB255 Marine Benthic Group
EU652525	Uncultured bacterium clone A8S-41 16S ribosomal RNA gene, partial sequence	+	+	Xanthomonadales	JTB255 Marine Benthic Group	JTB255 Marine Benthic Group
EU652526	Uncultured bacterium clone D8S-82 16S ribosomal RNA gene, partial sequence	+	+	Xanthomonadales	JTB255 Marine Benthic Group	JTB255 Marine Benthic Group
EU652529	Uncultured bacterium clone C8S-46 16S ribosomal RNA gene, partial sequence	+	+	Xanthomonadales	JTB255 Marine Benthic Group	JTB255 Marine Benthic Group
EU488042	Uncultured bacterium clone CK_1C4_17 16S ribosomal RNA gene, partial sequence	+		Xanthomonadales	JTB255 Marine Benthic Group	JTB255 Marine Benthic Group
EU617757	Uncultured bacterium clone C13S-65 16S ribosomal RNA gene, partial sequence	+		Xanthomonadales	JTB255 Marine Benthic Group	JTB255 Marine Benthic Group
EU617758	Uncultured bacterium clone D13S-50 16S ribosomal RNA gene, partial sequence	+	+	Xanthomonadales	JTB255 Marine Benthic Group	JTB255 Marine Benthic Group
EU617759	Uncultured bacterium clone C13S-180 16S ribosomal RNA gene, partial sequence	+	+	Xanthomonadales	JTB255 Marine Benthic Group	JTB255 Marine Benthic Group
EU617760	Uncultured bacterium clone D13S-8 16S ribosomal RNA gene, partial sequence	+	+	Xanthomonadales	JTB255 Marine Benthic Group	JTB255 Marine Benthic Group
EU617761	Uncultured bacterium clone D13S-7 16S ribosomal RNA gene, partial sequence	+	+	Xanthomonadales	JTB255 Marine Benthic Group	JTB255 Marine Benthic Group
EU617763	Uncultured bacterium clone C13S-27 16S ribosomal RNA gene, partial sequence	+		Xanthomonadales	JTB255 Marine Benthic Group	JTB255 Marine Benthic Group
EU617764	Uncultured bacterium clone C13S-18 16S ribosomal RNA gene, partial sequence	+		Xanthomonadales	JTB255 Marine Benthic Group	JTB255 Marine Benthic Group
EU617766	Uncultured bacterium clone C13S-19 16S ribosomal RNA gene, partial sequence	+	+	Xanthomonadales	JTB255 Marine Benthic Group	JTB255 Marine Benthic Group
EU617769	Uncultured bacterium clone C13S-11 16S ribosomal RNA gene, partial sequence	+	+	Xanthomonadales	JTB255 Marine Benthic Group	JTB255 Marine Benthic Group
EU617817	Uncultured bacterium clone A13S-90 16S ribosomal RNA gene, partial sequence	+	+	Xanthomonadales	JTB255 Marine Benthic Group	JTB255 Marine Benthic Group
EU734921	Uncultured bacterium clone 012A18 16S ribosomal RNA gene, partial sequence	+		Xanthomonadales	JTB255 Marine Benthic Group	JTB255 Marine Benthic Group
EU734940	Uncultured bacterium clone 032C33 16S ribosomal RNA gene, partial sequence	+		Xanthomonadales	JTB255 Marine Benthic Group	JTB255 Marine Benthic Group
EU734955	Uncultured bacterium clone 048D76 16S ribosomal RNA gene, partial sequence	+	+	Xanthomonadales	JTB255 Marine Benthic Group	JTB255 Marine Benthic Group
EU734983	Uncultured bacterium clone 077B11 16S ribosomal RNA gene, partial sequence	+		Xanthomonadales	JTB255 Marine Benthic Group	JTB255 Marine Benthic Group
EU735012	Uncultured bacterium clone 108A48 16S ribosomal RNA gene, partial sequence	+		Xanthomonadales	JTB255 Marine Benthic Group	JTB255 Marine Benthic Group
EU735018	Uncultured bacterium clone 114D45 16S ribosomal RNA gene, partial sequence	+	+	Xanthomonadales	JTB255 Marine Benthic Group	JTB255 Marine Benthic Group
EU735022	Uncultured bacterium clone 118D52 16S ribosomal RNA gene, partial sequence	+		Xanthomonadales	JTB255 Marine Benthic Group	JTB255 Marine Benthic Group
EU919785	Uncultured bacterium clone b65 16S ribosomal RNA gene, partial sequence	+	+	Xanthomonadales	JTB255 Marine Benthic Group	JTB255 Marine Benthic Group
EU925856	Uncultured bacterium clone 051E87 16S ribosomal RNA gene, partial sequence	+	+	Xanthomonadales	JTB255 Marine Benthic Group	JTB255 Marine Benthic Group
FJ202397	Uncultured bacterium clone SGUS1096 16S ribosomal RNA gene, partial sequence	+		Xanthomonadales	JTB255 Marine Benthic Group	JTB255 Marine Benthic Group
FJ202524	Uncultured bacterium clone SGUS1041 16S ribosomal RNA gene, partial sequence	+		Xanthomonadales	JTB255 Marine Benthic Group	JTB255 Marine Benthic Group
FJ202756	Uncultured bacterium clone SGUS1042 16S ribosomal RNA gene, partial sequence	+	+	Xanthomonadales	JTB255 Marine Benthic Group	JTB255 Marine Benthic Group
FJ203584	Uncultured bacterium clone SHFH664 16S ribosomal RNA gene, partial sequence	+	+	Xanthomonadales	JTB255 Marine Benthic Group	JTB255 Marine Benthic Group
AM882523	Uncultured gamma proteobacterium partial 16S rRNA gene, clone 80 EDB1	+	+	Xanthomonadales	JTB255 Marine Benthic Group	JTB255 Marine Benthic Group
AM882568	Uncultured gamma proteobacterium partial 16S rRNA gene, clone 57 EDB3	+		Xanthomonadales	JTB255 Marine Benthic Group	JTB255 Marine Benthic Group
AM882569	Uncultured gamma proteobacterium partial 16S rRNA gene, clone 51 EDB3	+	+	Xanthomonadales	JTB255 Marine Benthic Group	JTB255 Marine Benthic Group
AM882570	Uncultured gamma proteobacterium partial 16S rRNA gene, clone 85 EDB3	+	+	Xanthomonadales	JTB255 Marine Benthic Group	JTB255 Marine Benthic Group
FJ264749	Uncultured bacterium clone livecontrolB15 16S ribosomal RNA gene, partial sequence	+	+	Xanthomonadales	JTB255 Marine Benthic Group	JTB255 Marine Benthic Group
FJ416077	Uncultured bacterium clone 135H85 16S ribosomal RNA gene, partial sequence	+		Xanthomonadales	JTB255 Marine Benthic Group	JTB255 Marine Benthic Group
FJ516866	Uncultured gamma proteobacterium clone TDNP_LSbc97_50_2_129 16S ribosomal RNA gene, partial sequence	+	+	Xanthomonadales	JTB255 Marine Benthic Group	JTB255 Marine Benthic Group
FJ205281	Uncultured gamma proteobacterium clone 85 16S ribosomal RNA gene, partial sequence	+		Xanthomonadales	JTB255 Marine Benthic Group	JTB255 Marine Benthic Group
FJ545460	Uncultured bacterium clone S1-30 16S ribosomal RNA gene, partial sequence	+	+	Xanthomonadales	JTB255 Marine Benthic Group	JTB255 Marine Benthic Group
FJ545473	Uncultured bacterium clone S1-43 16S ribosomal RNA gene, partial sequence	+		Xanthomonadales	JTB255 Marine Benthic Group	JTB255 Marine Benthic Group
FJ545563	Uncultured bacterium clone S2-30 16S ribosomal RNA gene, partial sequence	+	+	Xanthomonadales	JTB255 Marine Benthic Group	JTB255 Marine Benthic Group
FJ545566	Uncultured bacterium clone S2-37 16S ribosomal RNA gene, partial sequence	+		Xanthomonadales	JTB255 Marine Benthic Group	JTB255 Marine Benthic Group
FJ712430	Uncultured bacterium clone KZNMV-0-B47 16S ribosomal RNA gene, partial sequence	+		Xanthomonadales	JTB255 Marine Benthic Group	JTB255 Marine Benthic Group
FJ748779	Uncultured bacterium clone TopBa11 16S ribosomal RNA gene, partial sequence	+		Xanthomonadales	JTB255 Marine Benthic Group	JTB255 Marine Benthic Group
FJ628326	Uncultured bacterium clone Nit5Au0613_725 16S ribosomal RNA gene, partial sequence	+	+	Xanthomonadales	JTB255 Marine Benthic Group	JTB255 Marine Benthic Group
GQ262887	Uncultured bacterium clone F1_4X2 16S ribosomal RNA gene, partial sequence	+	+	Xanthomonadales	JTB255 Marine Benthic Group	JTB255 Marine Benthic Group
GQ264135	Uncultured bacterium clone WC3_73 16S ribosomal RNA gene, partial sequence	+		Xanthomonadales	JTB255 Marine Benthic Group	JTB255 Marine Benthic Group
GQ259317	Uncultured bacterium clone sediment_surface21 16S ribosomal RNA gene, partial sequence	+	+	Xanthomonadales	JTB255 Marine Benthic Group	JTB255 Marine Benthic Group
GQ259320	Uncultured bacterium clone sediment_surface17 16S ribosomal RNA gene, partial sequence	+	+	Xanthomonadales	JTB255 Marine Benthic Group	JTB255 Marine Benthic Group
GQ246368	Uncultured bacterium clone Cm1-31 16S ribosomal RNA gene, partial sequence	+		Xanthomonadales	JTB255 Marine Benthic Group	JTB255 Marine Benthic Group
GQ246393	Uncultured bacterium clone Cm1-56 16S ribosomal RNA gene, partial sequence	+		Xanthomonadales	JTB255 Marine Benthic Group	JTB255 Marine Benthic Group
GQ246395	Uncultured bacterium clone Cm1-58 16S ribosomal RNA gene, partial sequence	+		Xanthomonadales	JTB255 Marine Benthic Group	JTB255 Marine Benthic Group
GQ246413	Uncultured bacterium clone Ld1-18 16S ribosomal RNA gene, partial sequence	+		Xanthomonadales	JTB255 Marine Benthic Group	JTB255 Marine Benthic Group
GQ261782	Uncultured gamma proteobacterium clone 70mos_20s_G11 16S ribosomal RNA gene, partial sequence	+		Xanthomonadales	JTB255 Marine Benthic Group	JTB255 Marine Benthic Group
FN396743	Uncultured marine bacterium partial 16S rRNA gene, clone s5_8_II_2	+		Xanthomonadales	JTB255 Marine Benthic Group	JTB255 Marine Benthic Group
GU061188	Uncultured gamma proteobacterium clone 0m-36 16S ribosomal RNA gene, partial sequence	+		Xanthomonadales	JTB255 Marine Benthic Group	JTB255 Marine Benthic Group
GU061281	Uncultured gamma proteobacterium clone 20m-17 16S ribosomal RNA gene, partial sequence	+	+	Xanthomonadales	JTB255 Marine Benthic Group	JTB255 Marine Benthic Group
GU061285	Uncultured gamma proteobacterium clone 20m-23 16S ribosomal RNA gene, partial sequence	+	+	Xanthomonadales	JTB255 Marine Benthic Group	JTB255 Marine Benthic Group
GU118022	Uncultured bacterium clone Apal_I03 16S ribosomal RNA gene, partial sequence	+	+	Xanthomonadales	JTB255 Marine Benthic Group	JTB255 Marine Benthic Group
GU118029	Uncultured bacterium clone Apal_F04 16S ribosomal RNA gene, partial sequence	+	+	Xanthomonadales	JTB255 Marine Benthic Group	JTB255 Marine Benthic Group
GU230339	Uncultured gamma proteobacterium clone ARTE12_245 16S ribosomal RNA gene, partial sequence	+	+	Xanthomonadales	JTB255 Marine Benthic Group	JTB255 Marine Benthic Group
GU230340	Uncultured gamma proteobacterium clone ARTE12_252 16S ribosomal RNA gene, partial sequence	+		Xanthomonadales	JTB255 Marine Benthic Group	JTB255 Marine Benthic Group
GU230348	Uncultured gamma proteobacterium clone ARTE12_235 16S ribosomal RNA gene, partial sequence	+		Xanthomonadales	JTB255 Marine Benthic Group	JTB255 Marine Benthic Group
GU230354	Uncultured gamma proteobacterium clone ARTE12_275 16S ribosomal RNA gene, partial sequence	+	+	Xanthomonadales	JTB255 Marine Benthic Group	JTB255 Marine Benthic Group
GU230380	Uncultured gamma proteobacterium clone ARTE12_108 16S ribosomal RNA gene, partial sequence	+		Xanthomonadales	JTB255 Marine Benthic Group	JTB255 Marine Benthic Group
AM889177	Uncultured gamma proteobacterium partial 16S rRNA gene, clone 1'C58	+		Xanthomonadales	JTB255 Marine Benthic Group	JTB255 Marine Benthic Group
AM997366	Uncultured deep-sea bacterium 16S rRNA gene, clone Ucm15542	+		Xanthomonadales	JTB255 Marine Benthic Group	JTB255 Marine Benthic Group
AM997421	Uncultured deep-sea bacterium 16S rRNA gene, clone Ucn15632	+	+	Xanthomonadales	JTB255 Marine Benthic Group	JTB255 Marine Benthic Group
AM997466	Uncultured deep-sea bacterium 16S rRNA gene, clone Ulrdd	+		Xanthomonadales	JTB255 Marine Benthic Group	JTB255 Marine Benthic Group
AM997562	Uncultured deep-sea bacterium 16S rRNA gene, clone Ucd1562	+		Xanthomonadales	JTB255 Marine Benthic Group	JTB255 Marine Benthic Group
AM997684	Uncultured deep-sea bacterium 16S rRNA gene, clone Ucp15574	+		Xanthomonadales	JTB255 Marine Benthic Group	JTB255 Marine Benthic Group
AM997707	Uncultured deep-sea bacterium 16S rRNA gene, clone Ucs1553	+		Xanthomonadales	JTB255 Marine Benthic Group	JTB255 Marine Benthic Group
AM997714	Uncultured deep-sea bacterium 16S rRNA gene, clone Ucs15542	+		Xanthomonadales	JTB255 Marine Benthic Group	JTB255 Marine Benthic Group
AM997806	Uncultured deep-sea bacterium 16S rRNA gene, clone Ucb15545	+		Xanthomonadales	JTB255 Marine Benthic Group	JTB255 Marine Benthic Group
AM997854	Uncultured deep-sea bacterium 16S rRNA gene, clone Ucb15533	+		Xanthomonadales	JTB255 Marine Benthic Group	JTB255 Marine Benthic Group
AM997951	Uncultured deep-sea bacterium 16S rRNA gene, clone Ucc15542	+		Xanthomonadales	JTB255 Marine Benthic Group	JTB255 Marine Benthic Group
AM997962	Uncultured deep-sea bacterium 16S rRNA gene, clone Ucc15672	+		Xanthomonadales	JTB255 Marine Benthic Group	JTB255 Marine Benthic Group
AB453745	Uncultured bacterium gene for 16S rRNA, partial sequence, clone: GM-BSS-cloneDB7	+		Xanthomonadales	JTB255 Marine Benthic Group	JTB255 Marine Benthic Group
GQ274279	Uncultured gamma proteobacterium clone 96UV 16S ribosomal RNA gene, partial sequence	+		Xanthomonadales	JTB255 Marine Benthic Group	JTB255 Marine Benthic Group
FM211767	Uncultured gamma proteobacterium partial 16S rRNA gene, clone 2C21	+	+	Xanthomonadales	JTB255 Marine Benthic Group	JTB255 Marine Benthic Group
HQ153872	Uncultured bacterium clone V1B07b103 16S ribosomal RNA gene, partial sequence	+	+	Xanthomonadales	JTB255 Marine Benthic Group	JTB255 Marine Benthic Group
HQ153891	Uncultured bacterium clone V1B07b160 16S ribosomal RNA gene, partial sequence	+		Xanthomonadales	JTB255 Marine Benthic Group	JTB255 Marine Benthic Group
HQ153983	Uncultured bacterium clone V1SC07b148 16S ribosomal RNA gene, partial sequence	+		Xanthomonadales	JTB255 Marine Benthic Group	JTB255 Marine Benthic Group
HQ154012	Uncultured bacterium clone V1SC07B267 16S ribosomal RNA gene, partial sequence	+	+	Xanthomonadales	JTB255 Marine Benthic Group	JTB255 Marine Benthic Group
HQ114046	Uncultured bacterium clone V201-31 16S ribosomal RNA gene, partial sequence	+	+	Xanthomonadales	JTB255 Marine Benthic Group	JTB255 Marine Benthic Group
HQ114162	Uncultured bacterium clone V201-147 16S ribosomal RNA gene, partial sequence	+	+	Xanthomonadales	JTB255 Marine Benthic Group	JTB255 Marine Benthic Group
HQ241802	Uncultured marine bacterium clone Sp02sw-23 16S ribosomal RNA gene, partial sequence	+	+	Xanthomonadales	JTB255 Marine Benthic Group	JTB255 Marine Benthic Group
GU145496	Uncultured bacterium clone BS111 16S ribosomal RNA gene, partial sequence	+		Xanthomonadales	JTB255 Marine Benthic Group	JTB255 Marine Benthic Group
HQ397438	Uncultured bacterium clone HSS80 16S ribosomal RNA gene, partial sequence	+	+	Xanthomonadales	JTB255 Marine Benthic Group	JTB255 Marine Benthic Group
HQ672652	Uncultured bacterium clone F9P12500_S_H18 16S ribosomal RNA gene, partial sequence	+	+	Xanthomonadales	JTB255 Marine Benthic Group	JTB255 Marine Benthic Group
HQ672707	Uncultured bacterium clone F9P12500_S_L16 16S ribosomal RNA gene, partial sequence	+		Xanthomonadales	JTB255 Marine Benthic Group	JTB255 Marine Benthic Group
HQ190961	Uncultured sediment bacterium clone WS188JS0307 16S ribosomal RNA gene, partial sequence	+	+	Xanthomonadales	JTB255 Marine Benthic Group	JTB255 Marine Benthic Group
HQ190965	Uncultured sediment bacterium clone WS172JS0307 16S ribosomal RNA gene, partial sequence	+	+	Xanthomonadales	JTB255 Marine Benthic Group	JTB255 Marine Benthic Group
HQ190974	Uncultured sediment bacterium clone WS105JS0307 16S ribosomal RNA gene, partial sequence	+		Xanthomonadales	JTB255 Marine Benthic Group	JTB255 Marine Benthic Group
HQ190981	Uncultured sediment bacterium clone WS143JS0307 16S ribosomal RNA gene, partial sequence	+		Xanthomonadales	JTB255 Marine Benthic Group	JTB255 Marine Benthic Group
HQ191014	Uncultured sediment bacterium clone WS356JS0307 16S ribosomal RNA gene, partial sequence	+		Xanthomonadales	JTB255 Marine Benthic Group	JTB255 Marine Benthic Group
HQ191092	Uncultured sediment bacterium clone JSS S04 565 16S ribosomal RNA gene, partial sequence	+	+	Xanthomonadales	JTB255 Marine Benthic Group	JTB255 Marine Benthic Group
JF268395	Uncultured bacterium clone New_Zealand_cold_seep_clone_NZ_309_Bac65 16S ribosomal RNA gene, partial sequence	+		Xanthomonadales	JTB255 Marine Benthic Group	JTB255 Marine Benthic Group
JF268416	Uncultured bacterium clone New_Zealand_cold_seep_clone_NZ_309_Bac89 16S ribosomal RNA gene, partial sequence	+		Xanthomonadales	JTB255 Marine Benthic Group	JTB255 Marine Benthic Group
JF261525	Uncultured bacterium clone UNB22 16S ribosomal RNA gene, partial sequence	+		Xanthomonadales	JTB255 Marine Benthic Group	JTB255 Marine Benthic Group
JF428857	Uncultured bacterium clone SP-A1-44 16S ribosomal RNA gene, partial sequence	+	+	Xanthomonadales	JTB255 Marine Benthic Group	JTB255 Marine Benthic Group
HQ190466	Uncultured bacterium clone BR118 16S ribosomal RNA gene, partial sequence	+		Xanthomonadales	JTB255 Marine Benthic Group	JTB255 Marine Benthic Group
JF344094	Uncultured gamma proteobacterium clone RODAS-116 16S ribosomal RNA gene, partial sequence	+		Xanthomonadales	JTB255 Marine Benthic Group	JTB255 Marine Benthic Group
JF344106	Uncultured gamma proteobacterium clone RODAS-128 16S ribosomal RNA gene, partial sequence	+	+	Xanthomonadales	JTB255 Marine Benthic Group	JTB255 Marine Benthic Group
JF344109	Uncultured gamma proteobacterium clone RODAS-131 16S ribosomal RNA gene, partial sequence	+	+	Xanthomonadales	JTB255 Marine Benthic Group	JTB255 Marine Benthic Group
JF344137	Uncultured gamma proteobacterium clone PET-013 16S ribosomal RNA gene, partial sequence	+	+	Xanthomonadales	JTB255 Marine Benthic Group	JTB255 Marine Benthic Group
JF344191	Uncultured gamma proteobacterium clone PET-067 16S ribosomal RNA gene, partial sequence	+		Xanthomonadales	JTB255 Marine Benthic Group	JTB255 Marine Benthic Group
JF344194	Uncultured gamma proteobacterium clone PET-070 16S ribosomal RNA gene, partial sequence	+	+	Xanthomonadales	JTB255 Marine Benthic Group	JTB255 Marine Benthic Group
JF344279	Uncultured gamma proteobacterium clone OXIC-009 16S ribosomal RNA gene, partial sequence	+		Xanthomonadales	JTB255 Marine Benthic Group	JTB255 Marine Benthic Group
JF344319	Uncultured gamma proteobacterium clone OXIC-049 16S ribosomal RNA gene, partial sequence	+	+	Xanthomonadales	JTB255 Marine Benthic Group	JTB255 Marine Benthic Group
JF344517	Uncultured gamma proteobacterium clone TRAN-101 16S ribosomal RNA gene, partial sequence	+		Xanthomonadales	JTB255 Marine Benthic Group	JTB255 Marine Benthic Group
JF451302	Uncultured bacterium clone N166e_781 16S ribosomal RNA gene, partial sequence	+		Xanthomonadales	JTB255 Marine Benthic Group	JTB255 Marine Benthic Group
FR853048	Uncultured bacterium clone Q1-b29 seq	+	+	Xanthomonadales	JTB255 Marine Benthic Group	JTB255 Marine Benthic Group
JN166335	Uncultured marine microorganism clone HOT157_350m66 16S ribosomal RNA gene, partial sequence	+	+	Xanthomonadales	JTB255 Marine Benthic Group	JTB255 Marine Benthic Group
FN553489	Uncultured sediment bacterium 16S rRNA gene, clone 251-50	+		Xanthomonadales	JTB255 Marine Benthic Group	JTB255 Marine Benthic Group
FN553509	Uncultured sediment bacterium 16S rRNA gene, clone 251-70	+		Xanthomonadales	JTB255 Marine Benthic Group	JTB255 Marine Benthic Group
FN553599	Uncultured sediment bacterium 16S rRNA gene, clone 285-15	+		Xanthomonadales	JTB255 Marine Benthic Group	JTB255 Marine Benthic Group
FN553611	Uncultured sediment bacterium 16S rRNA gene, clone 285-28	+	+	Xanthomonadales	JTB255 Marine Benthic Group	JTB255 Marine Benthic Group
FN553646	Uncultured sediment bacterium 16S rRNA gene, clone 285-74	+	+	Xanthomonadales	JTB255 Marine Benthic Group	JTB255 Marine Benthic Group
JN672607	Uncultured gamma proteobacterium clone DH131B03 16S ribosomal RNA gene, partial sequence	+		Xanthomonadales	JTB255 Marine Benthic Group	JTB255 Marine Benthic Group
JN672633	Uncultured gamma proteobacterium clone DH133B11 16S ribosomal RNA gene, partial sequence	+		Xanthomonadales	JTB255 Marine Benthic Group	JTB255 Marine Benthic Group
JN672637	Uncultured gamma proteobacterium clone DH133B19 16S ribosomal RNA gene, partial sequence	+		Xanthomonadales	JTB255 Marine Benthic Group	JTB255 Marine Benthic Group
JN672649	Uncultured gamma proteobacterium clone DH132B27 16S ribosomal RNA gene, partial sequence	+		Xanthomonadales	JTB255 Marine Benthic Group	JTB255 Marine Benthic Group
JN530724	Uncultured organism clone SBZO_2167 16S ribosomal RNA gene, partial sequence	+		Xanthomonadales	JTB255 Marine Benthic Group	JTB255 Marine Benthic Group
JN531240	Uncultured organism clone SBZO_2717 16S ribosomal RNA gene, partial sequence	+		Xanthomonadales	JTB255 Marine Benthic Group	JTB255 Marine Benthic Group
JN538029	Uncultured organism clone SBZP_4767 16S ribosomal RNA gene, partial sequence	+		Xanthomonadales	JTB255 Marine Benthic Group	JTB255 Marine Benthic Group
JN977298	Uncultured bacterium clone A5-078 16S ribosomal RNA gene, partial sequence	+		Xanthomonadales	JTB255 Marine Benthic Group	JTB255 Marine Benthic Group
JN977306	Uncultured bacterium clone A5-089 16S ribosomal RNA gene, partial sequence	+		Xanthomonadales	JTB255 Marine Benthic Group	JTB255 Marine Benthic Group
JN977374	Uncultured bacterium clone B5-074 16S ribosomal RNA gene, partial sequence	+		Xanthomonadales	JTB255 Marine Benthic Group	JTB255 Marine Benthic Group
JN825497	Uncultured gamma proteobacterium clone Alchichica_AQ1_2_1B_200 small subunit ribosomal RNA gene, partial sequence	+	+	Xanthomonadales	JTB255 Marine Benthic Group	JTB255 Marine Benthic Group
JN825498	Uncultured gamma proteobacterium clone Alchichica_AL52_2_1B_85 small subunit ribosomal RNA gene, partial sequence	+	+	Xanthomonadales	JTB255 Marine Benthic Group	JTB255 Marine Benthic Group
JQ287010	Uncultured bacterium clone 9M32_046 16S ribosomal RNA gene, partial sequence	+	+	Xanthomonadales	JTB255 Marine Benthic Group	JTB255 Marine Benthic Group
JQ287033	Uncultured bacterium clone 9M32_080 16S ribosomal RNA gene, partial sequence	+	+	Xanthomonadales	JTB255 Marine Benthic Group	JTB255 Marine Benthic Group
JN860386	Uncultured gamma proteobacterium clone T13J-B82 16S ribosomal RNA gene, partial sequence	+		Xanthomonadales	JTB255 Marine Benthic Group	JTB255 Marine Benthic Group
JQ347364	Uncultured bacterium clone APM2 16S ribosomal RNA gene, partial sequence	+	+	Xanthomonadales	JTB255 Marine Benthic Group	JTB255 Marine Benthic Group
JQ586306	Uncultured bacterium clone SR10-105 16S ribosomal RNA gene, partial sequence	+		Xanthomonadales	JTB255 Marine Benthic Group	JTB255 Marine Benthic Group
JQ579699	Uncultured gamma proteobacterium clone FII-OX050 16S ribosomal RNA gene, partial sequence	+		Xanthomonadales	JTB255 Marine Benthic Group	JTB255 Marine Benthic Group
JQ579783	Uncultured gamma proteobacterium clone FII-OX134 16S ribosomal RNA gene, partial sequence	+		Xanthomonadales	JTB255 Marine Benthic Group	JTB255 Marine Benthic Group
JQ579907	Uncultured gamma proteobacterium clone FII-TR112 16S ribosomal RNA gene, partial sequence	+	+	Xanthomonadales	JTB255 Marine Benthic Group	JTB255 Marine Benthic Group
JQ579987	Uncultured gamma proteobacterium clone FII-AN046 16S ribosomal RNA gene, partial sequence	+		Xanthomonadales	JTB255 Marine Benthic Group	JTB255 Marine Benthic Group
JQ579989	Uncultured gamma proteobacterium clone FII-AN048 16S ribosomal RNA gene, partial sequence	+	+	Xanthomonadales	JTB255 Marine Benthic Group	JTB255 Marine Benthic Group
JQ579991	Uncultured gamma proteobacterium clone FII-AN050 16S ribosomal RNA gene, partial sequence	+	+	Xanthomonadales	JTB255 Marine Benthic Group	JTB255 Marine Benthic Group
JQ580114	Uncultured gamma proteobacterium clone RII-OX027 16S ribosomal RNA gene, partial sequence	+		Xanthomonadales	JTB255 Marine Benthic Group	JTB255 Marine Benthic Group
JQ580160	Uncultured gamma proteobacterium clone RII-OX073 16S ribosomal RNA gene, partial sequence	+		Xanthomonadales	JTB255 Marine Benthic Group	JTB255 Marine Benthic Group
JQ678447	Uncultured bacterium clone JdFBBkgd29 16S ribosomal RNA gene, partial sequence	+	+	Xanthomonadales	JTB255 Marine Benthic Group	JTB255 Marine Benthic Group
JQ825045	Uncultured bacterium clone SN159 16S ribosomal RNA gene, partial sequence	+		Xanthomonadales	JTB255 Marine Benthic Group	JTB255 Marine Benthic Group
JX016732	Uncultured bacterium clone HglFeb00403 16S ribosomal RNA gene, partial sequence	+	+	Xanthomonadales	JTB255 Marine Benthic Group	JTB255 Marine Benthic Group
AB694253	Uncultured bacterium 16S rRNA, partial sequence, clone: OTU030_Ref_Clone02	+		Xanthomonadales	JTB255 Marine Benthic Group	JTB255 Marine Benthic Group
AB694344	Uncultured bacterium 16S rRNA, partial sequence, clone: OTU070_Xeno_Clone01	+	+	Xanthomonadales	JTB255 Marine Benthic Group	JTB255 Marine Benthic Group
JQ800917	Uncultured bacterium clone BJGMM-3s-136 16S ribosomal RNA gene, partial sequence	+		Xanthomonadales	JTB255 Marine Benthic Group	JTB255 Marine Benthic Group
JX138591	Uncultured bacterium clone bac19 16S ribosomal RNA gene, partial sequence	+		Xanthomonadales	JTB255 Marine Benthic Group	JTB255 Marine Benthic Group
JX138638	Uncultured gamma proteobacterium clone 66 16S ribosomal RNA gene, partial sequence	+	+	Xanthomonadales	JTB255 Marine Benthic Group	JTB255 Marine Benthic Group
JX138698	Uncultured gamma proteobacterium clone bac126 16S ribosomal RNA gene, partial sequence	+	+	Xanthomonadales	JTB255 Marine Benthic Group	JTB255 Marine Benthic Group
JX138699	Uncultured gamma proteobacterium clone bac127 16S ribosomal RNA gene, partial sequence	+	+	Xanthomonadales	JTB255 Marine Benthic Group	JTB255 Marine Benthic Group
JX138840	Uncultured gamma proteobacterium clone bac268 16S ribosomal RNA gene, partial sequence	+	+	Xanthomonadales	JTB255 Marine Benthic Group	JTB255 Marine Benthic Group
JX138841	Uncultured gamma proteobacterium clone bac269 16S ribosomal RNA gene, partial sequence	+		Xanthomonadales	JTB255 Marine Benthic Group	JTB255 Marine Benthic Group
JX138875	Uncultured gamma proteobacterium clone bac303 16S ribosomal RNA gene, partial sequence	+	+	Xanthomonadales	JTB255 Marine Benthic Group	JTB255 Marine Benthic Group
JX193370	Uncultured bacterium clone D30905 16S ribosomal RNA gene, partial sequence	+	+	Xanthomonadales	JTB255 Marine Benthic Group	JTB255 Marine Benthic Group
JX240899	Uncultured gamma proteobacterium clone ONGS11 16S ribosomal RNA gene, partial sequence	+		Xanthomonadales	JTB255 Marine Benthic Group	JTB255 Marine Benthic Group
JX241003	Uncultured gamma proteobacterium clone ONGS209 16S ribosomal RNA gene, partial sequence	+		Xanthomonadales	JTB255 Marine Benthic Group	JTB255 Marine Benthic Group
JX241005	Uncultured gamma proteobacterium clone ONGS211 16S ribosomal RNA gene, partial sequence	+		Xanthomonadales	JTB255 Marine Benthic Group	JTB255 Marine Benthic Group
JX241013	Uncultured gamma proteobacterium clone ONGS221 16S ribosomal RNA gene, partial sequence	+	+	Xanthomonadales	JTB255 Marine Benthic Group	JTB255 Marine Benthic Group
JQ516478	Uncultured gamma proteobacterium clone 0907_Mf_HT2_B27 16S ribosomal RNA gene, partial sequence	+	+	Xanthomonadales	JTB255 Marine Benthic Group	JTB255 Marine Benthic Group
JQ516525	Uncultured gamma proteobacterium clone 0907_Mf_HT2_B85_ 16S ribosomal RNA gene, partial sequence	+		Xanthomonadales	JTB255 Marine Benthic Group	JTB255 Marine Benthic Group
JX504273	Uncultured bacterium clone bac24c 16S ribosomal RNA gene, partial sequence	+	+	Xanthomonadales	JTB255 Marine Benthic Group	JTB255 Marine Benthic Group
JX504338	Uncultured bacterium clone bac192c 16S ribosomal RNA gene, partial sequence	+		Xanthomonadales	JTB255 Marine Benthic Group	JTB255 Marine Benthic Group
KC009909	Uncultured gamma proteobacterium clone 1_37 16S ribosomal RNA gene, partial sequence	+	+	Xanthomonadales	JTB255 Marine Benthic Group	JTB255 Marine Benthic Group
KC009913	Uncultured gamma proteobacterium clone 1_117 16S ribosomal RNA gene, partial sequence	+	+	Xanthomonadales	JTB255 Marine Benthic Group	JTB255 Marine Benthic Group
KC009936	Uncultured gamma proteobacterium clone 4_202 16S ribosomal RNA gene, partial sequence	+		Xanthomonadales	JTB255 Marine Benthic Group	JTB255 Marine Benthic Group
KC238323	Uncultured bacterium clone BF_A32-05 16S ribosomal RNA gene, partial sequence	+		Xanthomonadales	JTB255 Marine Benthic Group	JTB255 Marine Benthic Group
KC238346	Uncultured bacterium clone BF_A11-15 16S ribosomal RNA gene, partial sequence	+		Xanthomonadales	JTB255 Marine Benthic Group	JTB255 Marine Benthic Group
KC238359	Uncultured bacterium clone BF_A32-16 16S ribosomal RNA gene, partial sequence	+	+	Xanthomonadales	JTB255 Marine Benthic Group	JTB255 Marine Benthic Group
KC465684	Uncultured bacterium clone DSFBPENV11bac_3H2 16S ribosomal RNA gene, partial sequence	+		Xanthomonadales	JTB255 Marine Benthic Group	JTB255 Marine Benthic Group
JX226747	Uncultured bacterium clone NAB33 16S ribosomal RNA gene, partial sequence	+		Xanthomonadales	JTB255 Marine Benthic Group	JTB255 Marine Benthic Group
JX226806	Uncultured bacterium clone NBB2 16S ribosomal RNA gene, partial sequence	+	+	Xanthomonadales	JTB255 Marine Benthic Group	JTB255 Marine Benthic Group
JX226808	Uncultured bacterium clone NBB4 16S ribosomal RNA gene, partial sequence	+	+	Xanthomonadales	JTB255 Marine Benthic Group	JTB255 Marine Benthic Group
JX226821	Uncultured bacterium clone NBB17 16S ribosomal RNA gene, partial sequence	+	+	Xanthomonadales	JTB255 Marine Benthic Group	JTB255 Marine Benthic Group
JX226898	Uncultured bacterium clone NBB94 16S ribosomal RNA gene, partial sequence	+		Xanthomonadales	JTB255 Marine Benthic Group	JTB255 Marine Benthic Group
JX226924	Uncultured bacterium clone NBB120 16S ribosomal RNA gene, partial sequence	+	+	Xanthomonadales	JTB255 Marine Benthic Group	JTB255 Marine Benthic Group
JX226941	Uncultured bacterium clone NBB137 16S ribosomal RNA gene, partial sequence	+		Xanthomonadales	JTB255 Marine Benthic Group	JTB255 Marine Benthic Group
JX227621	Uncultured bacterium clone SCB149 16S ribosomal RNA gene, partial sequence	+		Xanthomonadales	JTB255 Marine Benthic Group	JTB255 Marine Benthic Group
JX227677	Uncultured bacterium clone SCB205 16S ribosomal RNA gene, partial sequence	+	+	Xanthomonadales	JTB255 Marine Benthic Group	JTB255 Marine Benthic Group
JX527939	Uncultured Sinobacteraceae bacterium clone C139chl421 16S ribosomal RNA gene, partial sequence	+		Xanthomonadales	JTB255 Marine Benthic Group	JTB255 Marine Benthic Group
KC682538	Uncultured bacterium clone ABEba_E9 16S ribosomal RNA gene, partial sequence	+	+	Xanthomonadales	JTB255 Marine Benthic Group	JTB255 Marine Benthic Group
KC682555	Uncultured bacterium clone ABEba_H5 16S ribosomal RNA gene, partial sequence	+	+	Xanthomonadales	JTB255 Marine Benthic Group	JTB255 Marine Benthic Group
KC682653	Uncultured bacterium clone Marba_A5 16S ribosomal RNA gene, partial sequence	+		Xanthomonadales	JTB255 Marine Benthic Group	JTB255 Marine Benthic Group
KC682772	Uncultured bacterium clone KiMba_A9 16S ribosomal RNA gene, partial sequence	+		Xanthomonadales	JTB255 Marine Benthic Group	JTB255 Marine Benthic Group
KC682826	Uncultured bacterium clone KiMba_H3 16S ribosomal RNA gene, partial sequence	+	+	Xanthomonadales	JTB255 Marine Benthic Group	JTB255 Marine Benthic Group
KF268753	Uncultured bacterium clone 10_E09 16S ribosomal RNA gene, partial sequence	+		Xanthomonadales	JTB255 Marine Benthic Group	JTB255 Marine Benthic Group
KF596633	Uncultured bacterium clone 4-11 small subunit ribosomal RNA gene, partial sequence	+	+	Xanthomonadales	JTB255 Marine Benthic Group	JTB255 Marine Benthic Group
KF616608	Uncultured bacterium clone LMC-3604-L1B8 16S ribosomal RNA gene, partial sequence	+	+	Xanthomonadales	JTB255 Marine Benthic Group	JTB255 Marine Benthic Group
KF616654	Uncultured bacterium clone LMC-3604-L3D4 16S ribosomal RNA gene, partial sequence	+		Xanthomonadales	JTB255 Marine Benthic Group	JTB255 Marine Benthic Group
KF616669	Uncultured bacterium clone LMC-3604-L3H10 16S ribosomal RNA gene, partial sequence	+		Xanthomonadales	JTB255 Marine Benthic Group	JTB255 Marine Benthic Group
KF616671	Uncultured bacterium clone LMC-3604-L3H2 16S ribosomal RNA gene, partial sequence	+		Xanthomonadales	JTB255 Marine Benthic Group	JTB255 Marine Benthic Group
KF616705	Uncultured bacterium clone APC-3439-J2D2 16S ribosomal RNA gene, partial sequence	+		Xanthomonadales	JTB255 Marine Benthic Group	JTB255 Marine Benthic Group
KF741392	Uncultured bacterium clone SIP13C_2H 16S ribosomal RNA gene, partial sequence	+	+	Xanthomonadales	JTB255 Marine Benthic Group	JTB255 Marine Benthic Group
KF741420	Uncultured bacterium clone SIP13C_6D 16S ribosomal RNA gene, partial sequence	+		Xanthomonadales	JTB255 Marine Benthic Group	JTB255 Marine Benthic Group
KF741439	Uncultured bacterium clone SIP13C_8H 16S ribosomal RNA gene, partial sequence	+	+	Xanthomonadales	JTB255 Marine Benthic Group	JTB255 Marine Benthic Group
KF741477	Uncultured bacterium clone SIP12C_1H 16S ribosomal RNA gene, partial sequence	+	+	Xanthomonadales	JTB255 Marine Benthic Group	JTB255 Marine Benthic Group
KF741478	Uncultured bacterium clone SIP12C_2A 16S ribosomal RNA gene, partial sequence	+		Xanthomonadales	JTB255 Marine Benthic Group	JTB255 Marine Benthic Group
KF741507	Uncultured bacterium clone SIP12C_6D 16S ribosomal RNA gene, partial sequence	+	+	Xanthomonadales	JTB255 Marine Benthic Group	JTB255 Marine Benthic Group
KF741532	Uncultured bacterium clone SIP12C_9E 16S ribosomal RNA gene, partial sequence	+	+	Xanthomonadales	JTB255 Marine Benthic Group	JTB255 Marine Benthic Group
KF741535	Uncultured bacterium clone SIP12C_10A 16S ribosomal RNA gene, partial sequence	+		Xanthomonadales	JTB255 Marine Benthic Group	JTB255 Marine Benthic Group
KF741542	Uncultured bacterium clone SIP12C_11A 16S ribosomal RNA gene, partial sequence	+		Xanthomonadales	JTB255 Marine Benthic Group	JTB255 Marine Benthic Group
KF460415	Bacterium enrichment culture clone 57 16S ribosomal RNA gene, partial sequence	+	+	Xanthomonadales	JTB255 Marine Benthic Group	JTB255 Marine Benthic Group
HE803931	Uncultured gamma proteobacterium partial 16S rRNA gene, isolate 12, clone 223	+	+	Xanthomonadales	JTB255 Marine Benthic Group	JTB255 Marine Benthic Group
AB806852	Uncultured bacterium gene for 16S rRNA, partial sequence, clone: smkt_G-pro_067_001	+		Xanthomonadales	JTB255 Marine Benthic Group	JTB255 Marine Benthic Group
KP091138	Uncultured bacterium clone BAC_OTU_161 16S ribosomal RNA gene, partial sequence	+		Xanthomonadales	JTB255 Marine Benthic Group	JTB255 Marine Benthic Group
KP091250	Uncultured bacterium clone BAC_OTU_96 16S ribosomal RNA gene, partial sequence	+		Xanthomonadales	JTB255 Marine Benthic Group	JTB255 Marine Benthic Group
KR537215	Uncultured bacterium clone NCAAH 30N13 16S ribosomal RNA gene, partial sequence	+		Xanthomonadales	JTB255 Marine Benthic Group	JTB255 Marine Benthic Group
KM356329	Uncultured bacterium clone AC_5120_bac_F8 16S ribosomal RNA gene, partial sequence	+	+	Xanthomonadales	JTB255 Marine Benthic Group	JTB255 Marine Benthic Group
KM356692	UNVERIFIED: Uncultured bacterium clone LS_5164_bac_F8 16S ribosomal RNA gene, partial sequence	+	+	Xanthomonadales	JTB255 Marine Benthic Group	JTB255 Marine Benthic Group
KT336058	Uncultured Alteromonas sp clone I01CL02 16S ribosomal RNA gene, partial sequence	+		Xanthomonadales	JTB255 Marine Benthic Group	JTB255 Marine Benthic Group
KT336100	Uncultured Acidobacteria bacterium clone N22 16S ribosomal RNA gene, partial sequence	+		Xanthomonadales	JTB255 Marine Benthic Group	JTB255 Marine Benthic Group
KT748594	Uncultured bacterium clone D08 16S ribosomal RNA gene, partial sequence	+		Xanthomonadales	JTB255 Marine Benthic Group	JTB255 Marine Benthic Group
KT748621	Uncultured bacterium clone G12 16S ribosomal RNA gene, partial sequence	+		Xanthomonadales	JTB255 Marine Benthic Group	JTB255 Marine Benthic Group
KT906698	Uncultured bacterium clone A1s112 16S ribosomal RNA gene, partial sequence	+		Xanthomonadales	JTB255 Marine Benthic Group	JTB255 Marine Benthic Group
KT880256	Uncultured gamma proteobacterium clone T3-1 16S ribosomal RNA gene, partial sequence	+	+	Xanthomonadales	JTB255 Marine Benthic Group	JTB255 Marine Benthic Group
LC080947	Uncultured bacterium gene for 16S ribosomal RNA, partial sequence, clone: 50B1-012	+	+	Xanthomonadales	JTB255 Marine Benthic Group	JTB255 Marine Benthic Group
KT952642	Uncultured bacterium clone AG1_D11 16S ribosomal RNA gene, partial sequence	+		Xanthomonadales	JTB255 Marine Benthic Group	JTB255 Marine Benthic Group
KT952772	Uncultured bacterium clone CS1_G06 16S ribosomal RNA gene, partial sequence	+	+	Xanthomonadales	JTB255 Marine Benthic Group	JTB255 Marine Benthic Group
KX097086	Uncultured bacterium clone S5-1_19 16S ribosomal RNA gene, partial sequence	+	+	Xanthomonadales	JTB255 Marine Benthic Group	JTB255 Marine Benthic Group
KX097093	Uncultured bacterium clone S5-1_28 16S ribosomal RNA gene, partial sequence	+	+	Xanthomonadales	JTB255 Marine Benthic Group	JTB255 Marine Benthic Group
KX097099	Uncultured bacterium clone S5-1_35 16S ribosomal RNA gene, partial sequence	+		Xanthomonadales	JTB255 Marine Benthic Group	JTB255 Marine Benthic Group
KX097124	Uncultured bacterium clone S5-1_60 16S ribosomal RNA gene, partial sequence	+		Xanthomonadales	JTB255 Marine Benthic Group	JTB255 Marine Benthic Group
KX097244	Uncultured bacterium clone S16-1_88 16S ribosomal RNA gene, partial sequence	+	+	Xanthomonadales	JTB255 Marine Benthic Group	JTB255 Marine Benthic Group
KX097256	Uncultured bacterium clone S16-1_11 16S ribosomal RNA gene, partial sequence	+		Xanthomonadales	JTB255 Marine Benthic Group	JTB255 Marine Benthic Group
KX097307	Uncultured bacterium clone T9-1_54 16S ribosomal RNA gene, partial sequence	+		Xanthomonadales	JTB255 Marine Benthic Group	JTB255 Marine Benthic Group
AM997310	Uncultured deep-sea bacterium 16S rRNA gene, clone Ucm15552	+		Xanthomonadales	JTB255 Marine Benthic Group	JTB255 Marine Benthic Group
EU491439	Uncultured bacterium clone P0X4b3C01 16S ribosomal RNA gene, partial sequence	+		Xanthomonadales	JTB255 Marine Benthic Group	JTB255 Marine Benthic Group
JX193398	Uncultured bacterium clone Q10901 16S ribosomal RNA gene, partial sequence	+		Xanthomonadales	JTB255 Marine Benthic Group	JTB255 Marine Benthic Group
JN977361	Uncultured bacterium clone B5-058 16S ribosomal RNA gene, partial sequence	+		Xanthomonadales	JTB255 Marine Benthic Group	JTB255 Marine Benthic Group
JX227691	Uncultured bacterium clone SCB219 16S ribosomal RNA gene, partial sequence	+		Xanthomonadales	JTB255 Marine Benthic Group	JTB255 Marine Benthic Group
KC631484	Uncultured bacterium clone YF1_B90 16S ribosomal RNA gene, partial sequence	+		Xanthomonadales	JTB255 Marine Benthic Group	JTB255 Marine Benthic Group
JX193399	Uncultured bacterium clone Q10902 16S ribosomal RNA gene, partial sequence	+		Xanthomonadales	JTB255 Marine Benthic Group	JTB255 Marine Benthic Group
JF344039	Uncultured gamma proteobacterium clone RODAS-061 16S ribosomal RNA gene, partial sequence	+		Xanthomonadales	JTB255 Marine Benthic Group	JTB255 Marine Benthic Group
AM997363	Uncultured deep-sea bacterium 16S rRNA gene, clone Ucm15712	+		Xanthomonadales	JTB255 Marine Benthic Group	JTB255 Marine Benthic Group
JF344486	Uncultured gamma proteobacterium clone TRAN-070 16S ribosomal RNA gene, partial sequence	+		Xanthomonadales	JTB255 Marine Benthic Group	JTB255 Marine Benthic Group
JQ347349	Uncultured bacterium clone AP57 16S ribosomal RNA gene, partial sequence	+		Xanthomonadales	JTB255 Marine Benthic Group	JTB255 Marine Benthic Group
KY190801	Uncultured bacterium clone S1B1S_10-031 16S ribosomal RNA gene, partial sequence	+		-	-	JTB255 Marine Benthic Group
KX097341	Uncultured bacterium clone T9-1_92 16S ribosomal RNA gene, partial sequence	+		Xanthomonadales	JTB255 Marine Benthic Group	JTB255 Marine Benthic Group
KX097127	Uncultured bacterium clone S5-1_63 16S ribosomal RNA gene, partial sequence	+		Xanthomonadales	JTB255 Marine Benthic Group	JTB255 Marine Benthic Group
JQ579886	Uncultured gamma proteobacterium clone FII-TR091 16S ribosomal RNA gene, partial sequence	+		Xanthomonadales	Uncultured	JTB255 Marine Benthic Group
EU287352	Uncultured bacterium clone S26-52 16S ribosomal RNA gene, partial sequence	+		Xanthomonadales	Uncultured	JTB255 Marine Benthic Group
LC080939	Uncultured bacterium gene for 16S ribosomal RNA, partial sequence, clone: 50B1-003	+		Xanthomonadales	Uncultured	JTB255 Marine Benthic Group
HQ727617	Uncultured gamma proteobacterium clone BC_CK682 16S ribosomal RNA gene, partial sequence	+		Xanthomonadales	JTB255 Marine Benthic Group	JTB255 Marine Benthic Group
KX172529	Uncultured bacterium clone EyjYy114 16S ribosomal RNA gene, partial sequence	+		-	-	JTB255 Marine Benthic Group
AM997292	Uncultured deep-sea bacterium 16S rRNA gene, clone Ucm1568	+		Xanthomonadales	JTB255 Marine Benthic Group	JTB255 Marine Benthic Group
JX227328	Uncultured bacterium clone SAB51 16S ribosomal RNA gene, partial sequence	+		Xanthomonadales	JTB255 Marine Benthic Group	JTB255 Marine Benthic Group
AY375060	Uncultured bacterium clone B185 16S ribosomal RNA gene, partial sequence	+		Xanthomonadales	JTB255 Marine Benthic Group	JTB255 Marine Benthic Group
JX227232	Uncultured bacterium clone NCB195 16S ribosomal RNA gene, partial sequence	+		-	-	JTB255 Marine Benthic Group
FJ545570	Uncultured bacterium clone S2-44 16S ribosomal RNA gene, partial sequence	+		Xanthomonadales	JTB255 Marine Benthic Group	JTB255 Marine Benthic Group
AB694149	Uncultured bacterium 16S rRNA, partial sequence, clone: OTU010_Common_Clone01	+		Xanthomonadales	JTB255 Marine Benthic Group	JTB255 Marine Benthic Group
AM997363	Uncultured deep-sea bacterium 16S rRNA gene, clone Ucm15712	+		Xanthomonadales	Uncultured	JTB255 Marine Benthic Group
KX097087	Uncultured bacterium clone S5-1_21 16S ribosomal RNA gene, partial sequence		+	Xanthomonadales	JTB255 Marine Benthic Group
AJ240974	Uncultured gamma proteobacterium Sva0115 16S rRNA gene, partial		+	Xanthomonadales	JTB255 Marine Benthic Group
AJ240991	Uncultured gamma proteobacterium Sva1046 16S rRNA gene, partial		+	Xanthomonadales	JTB255 Marine Benthic Group
DQ395026	Uncultured gamma proteobacterium clone VHS-B5-4 16S ribosomal RNA gene, partial sequence		+	Xanthomonadales	JTB255 Marine Benthic Group
DQ395393	Uncultured organism clone ctg_BRRAA68 16S ribosomal RNA gene, partial sequence		+	Xanthomonadales	JTB255 Marine Benthic Group
EU617755	Uncultured bacterium clone C13S-12 16S ribosomal RNA gene, partial sequence		+	Xanthomonadales	JTB255 Marine Benthic Group
DQ811845	Uncultured gamma proteobacterium clone MSB-4F3 16S ribosomal RNA gene, partial sequence		+	Xanthomonadales	JTB255 Marine Benthic Group
DQ889900	Uncultured gamma proteobacterium clone EC110 16S ribosomal RNA gene, partial sequence		+	Xanthomonadales	JTB255 Marine Benthic Group
DQ889909	Uncultured gamma proteobacterium clone EC74 16S ribosomal RNA gene, partial sequence		+	Xanthomonadales	JTB255 Marine Benthic Group
AJ633957	Uncultured gamma proteobacterium partial 16S rRNA gene, clone 30ANG2		+	Xanthomonadales	JTB255 Marine Benthic Group
EU491473	Uncultured bacterium clone P0X4b2B12 16S ribosomal RNA gene, partial sequence		+	Xanthomonadales	JTB255 Marine Benthic Group
AB294951	Uncultured gamma proteobacterium gene for 16S rRNA, partial sequence, clone: pItb-vmat-45		+	Xanthomonadales	JTB255 Marine Benthic Group
JX227189	Uncultured bacterium clone NCB152 16S ribosomal RNA gene, partial sequence		+	Xanthomonadales	JTB255 Marine Benthic Group
FJ873261	Uncultured bacterium clone bOHTK-85 16S ribosomal RNA gene, partial sequence		+	Xanthomonadales	JTB255 Marine Benthic Group
JX226996	Uncultured bacterium clone NBB192 16S ribosomal RNA gene, partial sequence		+	Xanthomonadales	JTB255 Marine Benthic Group
AB294966	Uncultured gamma proteobacterium gene for 16S rRNA, partial sequence, clone: pItb-vmat-68		+	Xanthomonadales	JTB255 Marine Benthic Group
AM889178	Uncultured gamma proteobacterium partial 16S rRNA gene, clone 1'C99		+	Xanthomonadales	JTB255 Marine Benthic Group
EU652522	Uncultured bacterium clone D8S-69 16S ribosomal RNA gene, partial		+	Xanthomonadales	JTB255 Marine Benthic Group
JF809724	Uncultured bacterium clone RS-B8 16S ribosomal RNA gene, partial sequence		+	Xanthomonadales	JTB255 Marine Benthic Group
AY627375	Uncultured gamma proteobacterium clone EB750-07C09 16S ribosomal RNA gene and 16S-23S ribosomal RNA internal transcribed spacer, partial sequence		+	Xanthomonadales	JTB255 Marine Benthic Group
EU373855	Uncultured gamma proteobacterium clone HCM3MC91_7H_FL 16S ribosomal RNA gene, partial sequence		+	Xanthomonadales	JTB255 Marine Benthic Group
DQ395398	Uncultured organism clone ctg_BRRAA92 16S ribosomal RNA gene, partial sequence		+	Xanthomonadales	JTB255 Marine Benthic Group
GQ263178	Uncultured bacterium clone F3_135X 16S ribosomal RNA gene, partial sequence		+	Xanthomonadales	JTB255 Marine Benthic Group
JQ426859	Uncultured bacterium clone AN1C1DE05 16S ribosomal RNA gene, partial sequence		+	Xanthomonadales	JTB255 Marine Benthic Group
GQ246369	Uncultured bacterium clone Cm1-32 16S ribosomal RNA gene, partial sequence		+	Xanthomonadales	JTB255 Marine Benthic Group
JX138593	Uncultured gamma proteobacterium clone 21 16S ribosomal RNA gene, partial sequence		+	Xanthomonadales	JTB255 Marine Benthic Group
DQ289906	Uncultured gamma proteobacterium clone SC1-44 16S ribosomal RNA gene, partial sequence		+	Xanthomonadales	JTB255 Marine Benthic Group
KC682576	Uncultured bacterium clone ABEba_LR2E4 16S ribosomal RNA gene, partial sequence		+	Xanthomonadales	JTB255 Marine Benthic Group
EU925859	Uncultured bacterium clone 059F16 16S ribosomal RNA gene, partial sequence		+	Xanthomonadales	JTB255 Marine Benthic Group
KM356597	Uncultured bacterium clone LC_5189_bac_C2 16S ribosomal RNA gene, partial sequence		+	Xanthomonadales	JTB255 Marine Benthic Group
KM454366	Uncultured bacterium clone UB-235 16S ribosomal RNA gene, partial sequence		+	Xanthomonadales	JTB255 Marine Benthic Group
FR853019	Uncultured bacterium clone P5-b54.seq		+	Xanthomonadales	JTB255 Marine Benthic Group
FR853075	Uncultured bacterium clone Q3-B52.seq		+	Xanthomonadales	JTB255 Marine Benthic Group
EF644798	Uncultured bacterium clone L7B12 16S ribosomal RNA gene, partial sequence		+	Xanthomonadales	JTB255 Marine Benthic Group
EF644794	Uncultured bacterium clone L7B8 16S ribosomal RNA gene, partial sequence		+	Xanthomonadales	JTB255 Marine Benthic Group
JN429542	Uncultured organism clone SBXY_885 16S ribosomal RNA gene, partial sequence		+	Xanthomonadales	JTB255 Marine Benthic Group
JQ809247	Uncultured bacterium clone ASNR-29 16S ribosomal RNA gene, partial sequence	+		Xanthomonadales	Uncultured	Singleton	JQ809247
JX280083	Uncultured bacterium clone 64 16S ribosomal RNA gene, partial sequence	+	+	Xanthomonadales	Uncultured	Steroidobacter-Povalibacter	Steroidobacter-Povalibacter
JX271940	Uncultured bacterium clone D54 16S ribosomal RNA gene, partial sequence	+	+	Xanthomonadales	Xanthomonadales Incertae Sedis	Steroidobacter-Povalibacter
DQ451468	Uncultured gamma proteobacterium clone FAC29 16S ribosomal RNA gene, partial sequence	+	+	Xanthomonadales	Uncultured	Steroidobacter-Povalibacter
HQ445762	Uncultured bacterium clone Luq_GS470_018 16S ribosomal RNA gene, partial sequence	+	+	Xanthomonadales	Uncultured	Steroidobacter-Povalibacter
CP011971	Steroidobacter denitrificans strain DSM 18526, complete genome	+	+	Xanthomonadales	Xanthomonadales Incertae Sedis	Steroidobacter-Povalibacter
AB819482	Pseudomonas sp. VM15C gene for 16S ribosomal RNA, partial sequence	+	+	Xanthomonadales	Xanthomonadales Incertae Sedis	Steroidobacter-Povalibacter
NR_126172	Povalibacter uvarum strain Zumi 37 16S ribosomal RNA gene, partial sequence	+	+	-	-	Steroidobacter-Povalibacter
KF712608	Uncultured bacterium clone YS72 16S ribosomal RNA gene, partial sequence	+	+	Xanthomonadales	Xanthomonadales Incertae Sedis	Steroidobacter-Povalibacter
KC331371	Uncultured bacterium clone lp153 16S ribosomal RNA gene, partial sequence	+	+	Xanthomonadales	Xanthomonadales Incertae Sedis	Steroidobacter-Povalibacter
JX489968	Uncultured soil bacterium clone B051 16S ribosomal RNA gene, partial sequence	+	+	Xanthomonadales	Xanthomonadales Incertae Sedis	Steroidobacter-Povalibacter
FJ529973	Uncultured bacterium clone MABRDTU20 16S ribosomal RNA gene, partial sequence	+	+	Xanthomonadales	Xanthomonadales Incertae Sedis	Steroidobacter-Povalibacter
KF712887	Uncultured bacterium clone BZ79 16S ribosomal RNA gene, partial sequence	+	+	Xanthomonadales	Xanthomonadales Incertae Sedis	Steroidobacter-Povalibacter
JX489900	Uncultured soil bacterium clone A106 16S ribosomal RNA gene, partial sequence	+	+	Xanthomonadales	Xanthomonadales Incertae Sedis	Steroidobacter-Povalibacter
KF712687	Uncultured bacterium clone FH88 16S ribosomal RNA gene, partial sequence	+	+	Xanthomonadales	Xanthomonadales Incertae Sedis	Steroidobacter-Povalibacter
HQ003542	Uncultured Sinobacteraceae bacterium clone 4G5 16S ribosomal RNA gene, partial sequence	+	+	Xanthomonadales	Xanthomonadales Incertae Sedis	Steroidobacter-Povalibacter
FJ437968	Uncultured bacterium clone FGL7S_B140 16S ribosomal RNA gene, partial sequence	+	+	Xanthomonadales	Xanthomonadales Incertae Sedis	Steroidobacter-Povalibacter
KC189721	Uncultured bacterium clone Hyd141 16S ribosomal RNA gene, partial sequence	+	+	Xanthomonadales	Xanthomonadales Incertae Sedis	Steroidobacter-Povalibacter
EF688386	Uncultured soil bacterium clone F6-105 16S ribosomal RNA gene, partial sequence	+	+	Xanthomonadales	Uncultured	Steroidobacter-Povalibacter
KJ783175	Uncultured bacterium clone Wu-C99 16S ribosomal RNA gene, partial sequence	+	+	Xanthomonadales	Xanthomonadales Incertae Sedis	Steroidobacter-Povalibacter
EF174279	Uncultured bacterium clone H49-814 16S ribosomal RNA gene, partial sequence	+	+	Xanthomonadales	Uncultured	Uncultivated clade	Uncultivated clade 2
KF911235	Uncultured bacterium clone Comp3-7 16S ribosomal RNA gene, partial sequence	+	+	Xanthomonadales	Uncultured	Uncultivated clade
KF911238	Uncultured bacterium clone Comp3-10 16S ribosomal RNA gene, partial sequence	+	+	Xanthomonadales	Uncultured	Uncultivated clade
JQ825050	Uncultured bacterium clone SN164 16S ribosomal RNA gene, partial sequence	+	+	Xanthomonadales	Uncultured	Uncultivated clade
HM438050	Uncultured Chromatiales bacterium clone T501B8 16S ribosomal RNA gene, partial sequence	+	+	Xanthomonadales	Uncultured	Uncultivated clade
GQ263743	Uncultured bacterium clone WC1_a60 16S ribosomal RNA gene, partial sequence	+	+	Xanthomonadales	Uncultured	Uncultivated clade
NR_074330	Nitrosococcus oceani strain ATCC 19707 16S ribosomal RNA gene, complete sequence	+		-	-	Nitrosococcus	Nitrosococcus
NR_074791	Nitrosococcus watsonii strain C-113 16S ribosomal RNA gene, complete sequence	+		-	-	Nitrosococcus
CP001798	Nitrosococcus halophilus Nc4, complete genome	+		Chromatiales	Chromatiaceae	Nitrosococcus
JX240761	Uncultured proteobacterium clone MLS16 16S ribosomal RNA gene, partial sequence	+		Chromatiales	Chromatiaceae	Nitrosococcus
JQ068791	Nitrosococcus halophilus strain SDT2S25 16S ribosomal RNA gene, partial sequence	+		-	-	Nitrosococcus
FJ152950	Uncultured bacterium clone TX4CB_81 16S ribosomal RNA gene, partial sequence	+		Chromatiales	Chromatiaceae	Nitrosococcus
KT952678	Uncultured bacterium clone AG3_G07 16S ribosomal RNA gene, partial sequence	+		HOC36	-	Nitrosococcus
JQ716258	Uncultured bacterium clone BJGMM-U3 16S ribosomal RNA gene, partial sequence	+		HOC36	-	Nitrosococcus
JQ801073	Uncultured bacterium clone BJGMM-3s-427 16S ribosomal RNA gene, partial sequence	+		HOC36	-	Nitrosococcus
NR_117458	Plasticicumulans acidivorans strain TUD-YJ37 16S ribosomal RNA gene, partial sequence	+		-	-	Competibacteraceae	Competibacteraceae
NR_118276	Plasticicumulans lactativorans strain YD 16S ribosomal RNA gene, partial sequence	+		-	-	Competibacteraceae
JQ726380	Uncultured Candidatus Competibacter sp. clone 109 16S ribosomal RNA gene, partial sequence	+		Xanthomonadales	Xanthomonadales Incertae Sedis	Competibacteraceae
JQ726374	Uncultured Candidatus Competibacter sp. clone 236 16S ribosomal RNA gene, partial sequence	+		Xanthomonadales	Xanthomonadales Incertae Sedis	Competibacteraceae
KU749295	Wohlfahrtiimonas chitiniclastica strain 20 16S ribosomal RNA gene, partial sequence	+		Xanthomonadales	Xanthomonadaceae	Wohlfahrtiimonas -Ignatzschineria	**
NR_133893	Wohlfahrtiimonas larvae strain KBL006 16S ribosomal RNA, partial sequence	+		-	-	Wohlfahrtiimonas -Ignatzschineria
NR_025382	Ignatzschineria larvae DSM 13226 strain L1/68 16S ribosomal RNA gene, partial sequence	+		-	-	Wohlfahrtiimonas -Ignatzschineria
NR_116120	Ignatzschineria indica strain FFA1 16S ribosomal RNA gene, partial sequence	+		-	-	Wohlfahrtiimonas -Ignatzschineria
NR_116121	Ignatzschineria ureiclastica strain FFA3 16S ribosomal RNA gene, partial sequence	+		-	-	Wohlfahrtiimonas -Ignatzschineria
CP001801	Halothiobacillus neapolitanus c2, complete genome	+		Chromatiales	Halothiobacillaceae	Halothiobacillaceae	**
NR_104929	Halothiobacillus neapolitanus strain Parker strain X 16S ribosomal RNA gene, complete sequence	+		-	-	Halothiobacillaceae
KT716396	Halothiobacillus sp. XI15 16S ribosomal RNA gene, complete sequence	+		Chromatiales	Halothiobacillaceae	Halothiobacillaceae
KM410684	Uncultured prokaryote clone GS10-10-8 16S ribosomal RNA gene, partial sequence	+		Chromatiales	Halothiobacillaceae	Halothiobacillaceae
GU291320	Uncultured bacterium clone WSMO7 16S ribosomal RNA gene, partial sequence	+		Chromatiales	Halothiobacillaceae	Halothiobacillaceae
KM410405	Uncultured prokaryote clone FS06-10-68 16S ribosomal RNA gene, partial sequence	+		Chromatiales	Halothiobacillaceae	Halothiobacillaceae
KC620644	Uncultured bacterium clone AMD-A62 16S ribosomal RNA gene, partial sequence	+		Chromatiales	Halothiobacillaceae	Halothiobacillaceae
JX521749	Uncultured bacterium clone TV002_22 16S ribosomal RNA gene, partial sequence	+		Chromatiales	Halothiobacillaceae	Halothiobacillaceae
EF200112	Uncultured bacterium clone Lupin-1130m-1-thi2 16S ribosomal RNA gene, partial sequence	+		Chromatiales	Halothiobacillaceae	Halothiobacillaceae
DQ459215	Uncultured bacterium clone PM77 16S ribosomal RNA gene, partial sequence	+		Chromatiales	Halothiobacillaceae	Halothiobacillaceae
NR_044406	Thioalkalibacter halophilus strain ALCO1 16S ribosomal RNA gene, partial sequence	+		-	-	Halothiobacillaceae
KM410583	Uncultured prokaryote clone GS09-5-7 16S ribosomal RNA gene, partial sequence	+		Chromatiales	Halothiobacillaceae	Halothiobacillaceae
KM410310	Uncultured prokaryote clone AS07-7-14 16S ribosomal RNA gene, partial sequence	+		Chromatiales	Halothiobacillaceae	Halothiobacillaceae
AB473891	Uncultured bacterium gene for 16S rRNA, partial sequence, clone: SS_24	+		Chromatiales	Halothiobacillaceae	Halothiobacillaceae
EF467449	Uncultured bacterium clone SILK62J 16S ribosomal RNA gene, partial sequence	+		Chromatiales	Halothiobacillaceae	Halothiobacillaceae
EF467507	Uncultured bacterium clone SILK64 16S ribosomal RNA gene, partial sequence	+		Chromatiales	Halothiobacillaceae	Halothiobacillaceae
EF467512	Uncultured bacterium clone SILK90 16S ribosomal RNA gene, partial sequence	+		Chromatiales	Halothiobacillaceae	Halothiobacillaceae
CP012154	Wenzhouxiangella marina strain KCTC 42284, complete genome	+		Gammaproteobacteria Incertae Sedis	Unknown family	Wenzhouxiangellaceae	***
FJ152700	Uncultured bacterium clone TX1A_148 16S ribosomal RNA gene, partial sequence	+		Gammaproteobacteria Incertae Sedis	Unknown family	Wenzhouxiangellaceae
KM823666	Uncultured bacterium clone J308-02 16S ribosomal RNA gene, partial sequence	+		Gammaproteobacteria Incertae Sedis	Unknown family	Wenzhouxiangellaceae
JN119237	Uncultured marine bacterium clone GD-C48 16S ribosomal RNA gene, partial sequence	+		Gammaproteobacteria Incertae Sedis	Unknown family	Wenzhouxiangellaceae
KP174458	Bacterium YC-ZSS-LKJ56 16S ribosomal RNA gene, partial sequence	+		Gammaproteobacteria Incertae Sedis	Unknown family	Wenzhouxiangellaceae
KC896650	Uncultured bacterium clone HL7711_P1B1 16S ribosomal RNA gene, partial sequence	+		Gammaproteobacteria Incertae Sedis	Unknown family	Wenzhouxiangellaceae
KF836205	Uncultured bacterium clone INDI_S_SPR_12D 16S ribosomal RNA gene, partial sequence	+		Gammaproteobacteria Incertae Sedis	Unknown family	Wenzhouxiangellaceae
FJ517010	Uncultured Chromatiales bacterium clone TDNP_Wbc97_128_1_33 16S ribosomal RNA gene, partial sequence	+		Gammaproteobacteria Incertae Sedis	Unknown family	Wenzhouxiangellaceae
HQ857667	Uncultured Chromatiales bacterium clone BPS_H420 16S ribosomal RNA gene, partial sequence	+		Gammaproteobacteria Incertae Sedis	Unknown family	Wenzhouxiangellaceae
GU437573	Uncultured bacterium clone Tat-08-015_51_60 16S ribosomal RNA gene, partial sequence	+		Gammaproteobacteria Incertae Sedis	Unknown family	Wenzhouxiangellaceae
GU437555	Uncultured bacterium clone Tat-08-015_51_37 16S ribosomal RNA gene, partial sequence	+		Gammaproteobacteria Incertae Sedis	Unknown family	Wenzhouxiangellaceae
KJ817564	Uncultured bacterium clone A65 16S ribosomal RNA gene, partial sequence	+		Gammaproteobacteria Incertae Sedis	Unknown family	Wenzhouxiangellaceae
FJ444695	Uncultured bacterium clone 3h-373 16S ribosomal RNA gene, partial sequence	+		Gammaproteobacteria Incertae Sedis	Unknown family	Wenzhouxiangellaceae
GQ246315	Uncultured bacterium clone Sd1-34 16S ribosomal RNA gene, partial sequence	+		Gammaproteobacteria Incertae Sedis	Unknown family	Wenzhouxiangellaceae
KJ590682	Uncultured bacterium clone NC37 16S ribosomal RNA gene, partial sequence	+		Gammaproteobacteria Incertae Sedis	Unknown family	Singleton	***
AY363244	Hydrocarboniphaga effusa strain AP102 16S ribosomal RNA gene, partial sequence	+	+	Xanthomonadales	Nevskiaceae	Nevskiales	***
EF101904	Solimonas soli strain DCY15 16S ribosomal RNA gene, partial sequence	+	+	Xanthomonadales	Solimonadaceae	Nevskiales
NR_044123	Solimonas flava strain CW-KD 4 16S ribosomal RNA gene, partial sequence	+	+	Xanthomonadales	Solimonadaceae	Nevskiales
NR_042175	Solimonas variicoloris strain MN28 16S ribosomal RNA gene, partial sequence	+	+	Xanthomonadales	Solimonadaceae	Nevskiales
NR_116271	Hydrocarboniphaga daqingensis strain B2-9 16S ribosomal RNA gene, partial sequence	+	+	Xanthomonadales	Nevskiaceae	Nevskiales
DQ675037	Uncultured bacterium clone QHO-B33 16S ribosomal RNA gene, partial sequence	+	+	Xanthomonadales	Nevskiaceae	Nevskiales
JN860401	Uncultured Nevskia sp. clone T13M-B4 16S ribosomal RNA gene, partial sequence	+	+	Xanthomonadales	Nevskiaceae	Nevskiales
AJ001343	Nevskia ramosa 16S rRNA sequence	+	+	Xanthomonadales	Nevskiaceae	Nevskiales
HQ875492	Sinimarinibacterium flocculans strain Za3-11 16S ribosomal RNA gene, partial sequence	+	+	Xanthomonadales	Solimonadaceae	Nevskiales
NR_116560	Polycyclovorans algicola strain TG408 16S ribosomal RNA gene, partial sequence	+	+	Xanthomonadales	Solimonadaceae	Nevskiales
NR_115808	Algiphilus aromaticivorans strain DG1253 16S ribosomal RNA gene, partial sequence	+	+	Xanthomonadales	Algiphilaceae	Nevskiales
NR_148583	Oceanococcus atlanticus strain 22II-S10r2 16S ribosomal RNA, partial sequence	+	+	Salinisphaerales	Salinisphaeraceae	Nevskiales
JF421194	Uncultured gamma proteobacterium clone Ppss_CK127 16S ribosomal RNA gene, partial sequence	+	+	Xanthomonadales	Algiphilaceae	Nevskiales
EU735671	Uncultured bacterium clone SN80 16S ribosomal RNA gene, partial sequence	+	+	Xanthomonadales	Algiphilaceae	Nevskiales
JF727683	Uncultured gamma proteobacterium clone bac463 16S ribosomal RNA gene, partial sequence	+	+	Xanthomonadales	Algiphilaceae	Nevskiales
JX682674	Gamma proteobacterium APT1 16S ribosomal RNA gene, partial sequence	+	+	Salinisphaerales	Salinisphaeraceae	Nevskiales
KF836174	Uncultured bacterium clone INDI_S_SPR_01B 16S ribosomal RNA gene, partial sequence	+	+	Salinisphaerales	Salinisphaeraceae	Nevskiales
NR_118239	Salinisphaera halophila strain YIM 95161 16S ribosomal RNA gene, partial sequence	+	+	Salinisphaerales	Salinisphaeraceae	Nevskiales
JF775510	Salinisphaera sp. P7-4 16S ribosomal RNA gene, partial sequence	+	+	Salinisphaerales	Salinisphaeraceae	Nevskiales
LC002960	Uncultured Salinisphaera sp. gene for 16S ribosomal RNA, partial sequence, clone: 4X39	+	+	Salinisphaerales	Salinisphaeraceae	Nevskiales
GU452539	Salinisphaera sp. T31B1 16S ribosomal RNA gene, partial sequence	+	+	Salinisphaerales	Salinisphaeraceae	Nevskiales
GU452538	Salinisphaeraceae bacterium PC39 16S ribosomal RNA gene, partial sequence	+	+	Salinisphaerales	Salinisphaeraceae	Nevskiales
JX645705	Gamma proteobacterium 126 16S ribosomal RNA gene, partial sequence	+	+	Salinisphaerales	Salinisphaeraceae	Nevskiales
JX441431	Uncultured bacterium clone YD200-111 16S ribosomal RNA gene, partial sequence	+	+	Salinisphaerales	Salinisphaeraceae	Nevskiales
AJ421425	Salinisphaera shabanense 16S rRNA gene, isolate E1L3A	+	+	Salinisphaerales	Salinisphaeraceae	Nevskiales
LN651146	Salinisphaera dokdonensis partial 16S rRNA gene, isolate PA_1180	+	+	Salinisphaerales	Salinisphaeraceae	Nevskiales
FJ825818	Uncultured marine bacterium clone BM1-1-50 16S ribosomal RNA gene, partial sequence	+	+	Salinisphaerales	Salinisphaeraceae	Nevskiales
HQ225027	Uncultured bacterium clone MF-Oct-65 16S ribosomal RNA gene, partial sequence	+	+	Salinisphaerales	Salinisphaeraceae	Nevskiales
NR_042077	Alkanibacter difficilis strain MN154.3 16S ribosomal RNA gene, complete sequence	+	+	Xanthomonadales	Nevskiaceae	Nevskiales
CP011129	Lysobacter antibioticus strain 76, complete genome	+		Xanthomonadales	Xanthomonadaceae	Xanthomonadales	Xanthomonadales
CP011130	Lysobacter capsici strain 55, complete genome	+		Xanthomonadales	Xanthomonadaceae	Xanthomonadales
CP013140	Lysobacter enzymogenes strain C3 genome	+		Xanthomonadales	Xanthomonadaceae	Xanthomonadales
CP003093	Pseudoxanthomonas spadix BD-a59, complete genome	+		Xanthomonadales	Xanthomonadaceae	Xanthomonadales
CP002446	Pseudoxanthomonas suwonensis 11-1, complete genome	+		Xanthomonadales	Xanthomonadaceae	Xanthomonadales
CP012900	Stenotrophomonas acidaminiphila strain ZAC14D2_NAIMI4_2, complete genome	+		Xanthomonadales	Xanthomonadaceae	Xanthomonadales
CP011010	Stenotrophomonas maltophilia strain ISMMS3, complete genome	+		Xanthomonadales	Xanthomonadaceae	Xanthomonadales
NR_121739	Stenotrophomonas rhizophila strain e-p10 16S ribosomal RNA gene, complete sequence	+		Xanthomonadales	Xanthomonadaceae	Xanthomonadales
CP014347	Xanthomonas axonopodis pv. dieffenbachiae LMG 695 genome	+		Xanthomonadales	Xanthomonadaceae	Xanthomonadales
CP018731	Xanthomonas gardneri strain ICMP7383 chromosome, complete genome	+		Xanthomonadales	Xanthomonadaceae	Xanthomonadales
CP015972	Xanthomonas citri pv. glycines str. 12-2 chromosome, complete genome	+		Xanthomonadales	Xanthomonadaceae	Xanthomonadales
CP011163	Xanthomonas fuscans subsp. aurantifolii strain FDC 1609, complete genome	+		Xanthomonadales	Xanthomonadaceae	Xanthomonadales
CP011962	Xanthomonas oryzae pv. oryzicola strain CFBP2286, complete genome	+		Xanthomonadales	Xanthomonadaceae	Xanthomonadales
CP010409	Xanthomonas sacchari strain R1, complete genome	+		Xanthomonadales	Xanthomonadaceae	Xanthomonadales
CP000941	Xylella fastidiosa M12, complete genome	+		Xanthomonadales	Xanthomonadaceae	Xanthomonadales
CP008884	Dyella japonica A8, complete genome	+		Xanthomonadales	Xanthomonadaceae	Xanthomonadales
NR_102497	Rhodanobacter denitrificans strain 2APBS1 16S ribosomal RNA gene, complete sequence	+		Xanthomonadales	Xanthomonadaceae	Xanthomonadales
KF441591	Rhodanobacter sp. A2-60 16S ribosomal RNA gene, partial sequence	+		Xanthomonadales	Xanthomonadaceae	Xanthomonadales
CP015249	Dokdonella koreensis DS-123, complete genome	+		Xanthomonadales	Xanthomonadaceae	Xanthomonadales
NR_041783	Xylella fastidiosa subsp. multiplex strain PL.788 16S ribosomal RNA gene, partial sequence	+		Xanthomonadales	Xanthomonadaceae	Xanthomonadales
LT604072	Xanthomonas translucens pv. translucens DSM 18974 isolate peng1 genome assembly, chromosome: I	+		Xanthomonadales	Xanthomonadaceae	Xanthomonadales
NR_074107	Frateuria aurantia strain DSM 6220 16S ribosomal RNA gene, complete sequence	+		Xanthomonadales	Xanthomonadaceae	Xanthomonadales
CP018725	Xanthomonas vesicatoria ATCC 35937 strain LMG911 chromosome, complete genome	+		Xanthomonadales	Xanthomonadaceae	Xanthomonadales
KF206369	Silanimonas sp. JK13 16S ribosomal RNA gene, partial sequence	+		Xanthomonadales	Xanthomonadaceae	Xanthomonadales
NR_121724	Dyella jiangningensis strain SBZ3-12 16S ribosomal RNA, complete sequence	+		Xanthomonadales	Xanthomonadaceae	Xanthomonadales
AJ969432	Dokdonella fugitiva 16S rRNA gene, type strain A3T	+		Xanthomonadales	Xanthomonadaceae	Xanthomonadales
NR_108377	Dokdonella immobilis strain LM2-5 16S ribosomal RNA, partial sequence	+		Xanthomonadales	Xanthomonadaceae	Xanthomonadales
NR_132298	Chiayiivirga flava strain CC-YHH031 16S ribosomal RNA, partial sequence	+		Xanthomonadales	Xanthomonadaceae	Xanthomonadales
HE858262	Metallibacterium sp. X11 partial 16S rRNA gene, strain X11	+		Xanthomonadales	Xanthomonadaceae	Xanthomonadales
NR_118587	Rehaibacterium terrae strain YIM 77974 16S ribosomal RNA gene, partial sequence	+		Xanthomonadales	Xanthomonadaceae	Xanthomonadales
NR_118028	Arenimonas metalli strain CF5-1 16S ribosomal RNA gene, partial sequence	+		Xanthomonadales	Xanthomonadaceae	Xanthomonadales
KF441615	Rhodanobacter sp. A2-442 16S ribosomal RNA gene, partial sequence	+		Xanthomonadales	Xanthomonadaceae	Xanthomonadales
KC541501	Uncultured bacterium clone RS-G41 16S ribosomal RNA gene, partial sequence	+		Xanthomonadales	Xanthomonadaceae	Xanthomonadales
FN870221	Uncultured bacterium partial 16S rRNA gene, clone BacI_clone9	+		Xanthomonadales	Xanthomonadaceae	Xanthomonadales
JF737886	Uncultured bacterium clone RT10-ant06-e06-S 16S ribosomal RNA gene, partial sequence	+		Xanthomonadales	Xanthomonadaceae	Xanthomonadales
JQ287254	Uncultured bacterium clone 3M33_041 16S ribosomal RNA gene, partial sequence	+		Xanthomonadales	Xanthomonadaceae	Xanthomonadales
AJ633675	Ralstonia eutropha partial 16S rRNA gene, strain VKPM B8562	+		Burkholderiales	Burkholderiaceae	Betaproteobacteria	Outgroup
EU372837	Chromobacterium violaceum strain ESBV 4400 16S ribosomal RNA gene, partial sequence	+		Nesseriales	Nesseriaceae	Betaproteobacteria
AY741362	Burkholderia cepacia strain ATCC 53130 16S ribosomal RNA gene, partial sequence	+		Burkholderiales	Burkholderiaceae	Betaproteobacteria
NR_104915	Rugamonas rubra strain MOM 28/2/79 16S ribosomal RNA gene, partial sequence	+		-	-	Betaproteobacteria
KJ755877	Rugamonas sp. B448-2 16S ribosomal RNA gene, partial sequence	+		Burkholderiales	Oxalobacteraceae	Betaproteobacteria
