# Supplementary material for: Diversity and metabolism of Woeseiales bacteria, global members of marine sediment communities
Source: ISME J. 2020 Jan 27;14(4):1042–56. doi: 10.1038/s41396-020-0588-4 (PMC7082342; doi:10.1038/s41396-020-0588-4)
Supplement: Supplementary file 13 — Table S8 [file 41396_2020_588_MOESM13_ESM.xlsx]

## Sheet: Sheet1
Table S8. Phylogenetic clustering and environmental distribution of Woeseiales phylotypes.
Phylotypes were generated using a sequence identity threshold of 96%.
A Lineages were defined on the basis of the phylogeny shown in Figure 3.
B Colored cells emphasize type sequences for lineages defined in column A. Type sequences were taken from the phylotypes that group the highest number of sequences in the lineages.
C Accession numbers of all 16S rRNA gene sequences within each of the phylotypes are provided in Table S4
D Target range of newly designed oligonucleotide probes (see Table S3 for the characteristics of the probes JTB819 and JTB897). Representative 16S rRNA gene sequences are those indicated in column B. Reported values indicate the number of mismatches between the probes and representative sequences: 0 = no mismatch, 1 = one mismatch, >1 = more than one mismatch. The color coding of the table cells …
E See reference [8] in main text
Color Key:		Emphasize type sequences of the different lineages within the JTB255 clade
		Emphasize a perfect match between an oligonucleotide probe and a representative 16S rRNA gene sequence
		Emphasize a partial match between an oligonucleotide probe and a representative 16S rRNA gene sequence
		These sequences are derived from draft genome sequences (see Table S13) and metagenome assemblies.
		Classification of the 16S rRNA gene sequences, which were used in a previous study to infer that distinct groups of JTB255 bacteria inhabit deep-sea and coastal sediments.
LineagesA	Accession numbers of representative sequencesB	Phylotype identifierC	Oligonucleotide probe mismatches to representative sequencesD		Number of sequences in each phylotype	Number of sequences assigned to distinct environmental categories				Number of sequences assigned to each sequence cluster	Number of studies from which the investigated sequences are derived	Phylogeny reported by Mußmann et al. (2017)E
			JTB819	JTB897		Deep sea	Coastal zone	Continental environments	unclassified			Number of sequences	Name of the cluster (number)
Lineage 1a	AJ567537	010	>1	0	22	18	1	0	3	237	14	-	-
Lineage 1a	JQ287010	006	0	0	35	33	1	0	1		14	1	-
Lineage 1a	JQ287033	031	>1	0	8	6	2	0	0		8	-	-
Lineage 1a	KC682538	168	>1	>1	1	1	0	0	0		1	-	-
Lineage 1a	JX226821	086	0	0	2	1	1	0	0		2	-	-
Lineage 1a	JX226806	001	>1	0	76	64	11	0	1		22	7	4
Lineage 1a	FN553611	008	0	0	28	22	5	0	1		13	-	-
Lineage 1a	FN553646	161	>1	>1	1	1	0	0	0		1	-	-
Lineage 1a	AJ567568	100	0	0	1	1	0	0	0		1	-	-
Lineage 1a	GU230339	024	0	0	9	7	1	0	1		8	-	-
Lineage 1a	EU287149	104	0	0	1	1	0	0	0		1	-	-
Lineage 1a	EU652526	079	0	0	2	0	2	0	0		1	-	-
Lineage 1a	JQ579991	107	0	0	1	0	1	0	0		1	-	-
Lineage 1a	KM356692	154	0	0	1	1	0	0	0		1	-	-
Lineage 1a	JX226924	114	>1	>1	1	1	0	0	0		1	1	-
Lineage 1a	KX097087	137	0	0	1	1	0	0	0		1	-	-
Lineage 1a	EU287293	110	0	0	1	1	0	0	0		1	-	-
Lineage 1a	AJ240974	148	>1	1	1	1	0	0	0		1	-	-
Lineage 1a	AJ240991	028	0	>1	8	0	7	0	1		4	-	-
Lineage 1a	FJ545563	158	0	0	1	0	1	0	0		1	-	-
Lineage 1a	AJ240993	012	0	0	16	14	1	1	0		10	-	-
Lineage 1a	KC682555	090	0	0	2	2	0	0	0		1	-	-
Lineage 1a	KC682826	062	0	0	4	4	0	0	0		3	1	-
Lineage 1a	EU287215	019	>1	0	11	9	1	0	1		9	-	-
Lineage 1a	EU050795	122	>1	0	1	0	1	0	0		1	-	-
Lineage 1a	DQ395026	117	0	0	1	0	1	0	0		1	-	-
Lineage 1a	JX227677	108	0	0	1	1	0	0	0		1	-	-
Lineage 1	DQ395393	125	>1	0	1	1	0	0	0	1	1	-	-
Lineage 1b	KF741392	046	0	0	5	0	4	0	1	183	5	-	-
Lineage 1b	EU617760	044	0	0	5	0	4	0	1		4	-	-
Lineage 1b	EU617755	064	0	1	3	0	3	0	0		1	-	-
Lineage 1b	DQ811845	101	0	0	1	0	1	0	0		1	-	-
Lineage 1b	EU617758	039	0	0	6	0	4	0	2		6	-	-
Lineage 1b	EF999361	121	0	0	1	0	1	0	0		1	-	-
Lineage 1b	JF428857	047	0	0	5	0	2	1	2		4	-	-
Lineage 1b	EU652523	069	0	0	3	0	3	0	0		3	-	-
Lineage 1b	KF460415	147	0	0	1	0	0	1	0		1	-	-
Lineage 1b	KC009909	052	0	0	4	0	3	1	0		4	-	-
Lineage 1b	EF208690	120	0	0	1	0	1	0	0		1	-	-
Lineage 1b	JQ347364	103	>1	0	1	0	1	0	0		1	-	-
Lineage 1b	EU617759	056	0	0	4	0	4	0	0		3	-	-
Lineage 1b	DQ889900	127	0	0	1	0	1	0	0		1	-	-
Lineage 1b	DQ889909	119	>1	>1	1	0	1	0	0		1	-	-
Lineage 1b	FJ203584	085	0	0	2	1	1	0	0		2	-	-
Lineage 1b	AM997421	063	0	0	4	1	1	2	0		3	-	-
Lineage 1b	HQ114046	140	0	1	1	0	0	0	1		1	-	-
Lineage 1b	EU617766	005	>1	0	41	4	37	0	0		11	7	5
Lineage 1b	KM356329	134	>1	>1	1	1	0	0	0		1	-	-
Lineage 1b	HQ153872	065	1	0	3	0	1	1	1		3	-	-
Lineage 1b	KF741477	035	0	0	7	1	5	0	1		7	-	-
Lineage 1b	GU230354	131	>1	0	1	0	1	0	0		1	-	-
Lineage 1b	HQ154012	042	0	0	6	0	4	0	2		6	-	-
Lineage 1b	AJ633957	088	0	0	2	0	1	0	1		2	-	-
Lineage 1b	KF741532	002	0	0	73	6	62	0	5		31	8	6
Lineage 2	GU118022	130	0	0	1	0	1	0	0	3	1	-	-
Lineage 2	KX097244	092	0	0	2	2	0	0	0		1	-	-
Singleton 1	LC080947	033	0	0	7	7	0	0	0	7	4	-	-
Singleton 2	EU491473	105	>1	1	1	1	0	0	0	1	1	-	-
Lineage 3	EU652519	150	0	0	1	0	1	0	0	20	1	-	-
Lineage 3	JX138840	055	0	0	4	0	4	0	0		1	-	-
Lineage 3	EU735018	022	0	0	10	2	7	0	1		5	-	-
Lineage 3	EU491444	059	>1	0	4	3	1	0	0		4	-	-
Lineage 3	KC238359	167	>1	>1	1	0	0	0	1		1	-	-
Lineage 4	EU652518	036	>1	0	7	1	4	0	2	9	6	-	-
Lineage 4	AM882569	080	0	0	2	0	2	0	0		2	-	-
Singleton 3	AJ567564	011	0	0	18	15	2	0	1	18	12	-	-
Singleton 4	AB294951	160	0	0	1	0	1	0	0	1	1	-	-
Lineage 5	HQ672652	135	0	0	1	1	0	0	0	15	1	-	-
Lineage 5	JX227189	152	>1	0	1	1	0	0	0		1	-	-
Lineage 5	FJ873261	139	0	0	1	1	0	0	0		1	-	-
Lineage 5	JX226996	113	0	0	1	1	0	0	0		1	-	-
Lineage 5	GU061281	142	0	0	1	0	1	0	0		1	-	-
Lineage 5	EU287183	023	>1	0	9	5	3	0	1		6	-	-
Lineage 5	EU050799	123	>1	0	1	0	1	0	0		1	-	-
Singleton 5	JF344109	027	>1	0	9	0	9	0	0	9	6	-	-
Singleton 6	AY373399	112	>1	0	1	1	0	0	0	1	1	-	-
Lineage 6a	AB294966	081	0	0	2	0	2	0	0	48	2	-	-
Lineage 6a	AM889178	165	>1	0	1	0	1	0	0		1	-	-
Lineage 6a	EU652522	057	0	0	4	0	4	0	0		3	-	-
Lineage 6a	KC009913	102	0	0	1	0	1	0	0		1	1	2
Lineage 6a	KF596633	013	0	0	16	0	15	1	0		12	3	2
Lineage 6a	EF999356	096	0	0	1	0	1	0	0		1	-	-
Lineage 6a	FM211767	138	0	0	1	0	1	0	0		1	-	-
Lineage 6a	FJ545460	159	0	0	1	0	1	0	0		1	1	2
Lineage 6a	EU617761	030	0	0	8	0	8	0	0		3	1	3
Lineage 6a	EF061959	128	>1	0	1	0	1	0	0		1	1	2
Lineage 6a	KF741507	020	0	0	11	0	9	2	0		8	2	2
Lineage 6a	EU652525	097	0	0	1	0	1	0	0		1	-	-
Lineage 6b	JF809724	087	0	0	2	1	1	0	0	87	2	-	-
Lineage 6b	AY627375	018	0	0	11	10	0	0	1		4	-	-
Lineage 6b	JX241013	003	0	0	73	68	3	0	2		16	4	3
Lineage 6b	DQ811838	126	0	0	1	0	1	0	0		1	-	-
Lineage 6c	AM882523	094	0	0	2	0	2	0	0	8	1	-	-
Lineage 6c	JQ516478	084	0	0	2	0	2	0	0		1	-	-
Lineage 6c	GU118029	050	0	0	4	1	3	0	0		1	-	-
Lineage 6d	JX504273	029	>1	0	8	2	3	0	3	19	8	-	-
Lineage 6d	HQ397438	017	0	0	11	5	4	2	0		7	2	1
Lineage 6e	JN166335	007	>1	0	29	22	6	0	1	31	16	3	3
Lineage 6e	EU373855	111	>1	0	1	1	0	0	0		1	-	-
Lineage 6e	JQ678447	156	0	0	1	1	0	0	0		1	-	-
Lineage 7	JX138699	009	>1	0	26	22	1	0	3	88	12	-	-
Lineage 7	JX138698	071	>1	0	3	0	3	0	0		1	-	-
Lineage 7	JX138638	004	0	0	46	42	3	0	1		11	5	1
Lineage 7	M06	-			1	-	-	-	-		-	-	-
Lineage 7	JX226808	153	0	0	1	1	0	0	0		1	-	-
Lineage 7	AY225639	170	0	1	1	1	0	0	0		1	-	-
Lineage 7	AB694344	026	>1	0	9	8	0	0	1		8	-	-
Lineage 7	DQ395398	118	0	0	1	1	0	0	0		1	-	-
Lineage 8	GQ262887	163	>1	0	1	0	0	1	0	26	1	-	-
Lineage 8	GQ263178	015	>1	>1	13	0	0	13	0		1	-	-
Lineage 8	EF612422	034	0	0	7	0	0	6	1		5	-	-
Lineage 8	JN825498	083	>1	0	2	0	0	2	0		2	-	-
Lineage 8	JQ426859	157	>1	0	1	0	0	1	0		1	-	-
Lineage 8	FJ516866	091	>1	0	2	0	1	1	0		2	-	-
Lineage 9	AY907772	045	>1	1	5	0	1	0	4	25	4	-	-
Lineage 9	JX016732	025	0	0	9	3	0	0	6		7	-	-
Lineage 9	W. oceani	-			1	-	-	-	-		-	1	-
Lineage 9	JF344137	021	>1	0	10	0	5	3	2		6	-	-
Singleton 7	AY373397	169	>1	0	1	1	0	0	0	1	1	-	-
Singleton 8	JX193370	098	0	0	1	0	1	0	0	1	1	-	-
Singleton 9	EU652529	151	0	0	1	0	1	0	0	1	1	-	-
Lineage 10	EU050797	106	0	>1	1	0	1	0	0	52	1	-	-
Lineage 10	JX138875	068	0	>1	3	0	3	0	0		2	-	-
Lineage 10	GQ259317	072	0	>1	3	0	3	0	0		2	-	-
Lineage 10	EU734955	032	0	1	7	5	1	0	1		5	-	-
Lineage 10	GQ246369	144	0	>1	1	0	1	0	0		1	-	-
Lineage 10	HQ190965	040	0	>1	6	3	3	0	0		5	-	-
Lineage 10	EU491622	075	0	0	2	1	1	0	0		2	-	-
Lineage 10	JX138593	054	>1	>1	4	0	4	0	0		2	-	-
Lineage 10	FJ264749	060	0	0	4	1	3	0	0		3	-	-
Lineage 10	DQ351813	116	0	>1	1	0	1	0	0		1	-	-
Lineage 10	DQ289906	077	>1	>1	2	0	2	0	0		2	-	-
Lineage 10	HE803931	132	>1	>1	1	0	1	0	0		1	-	-
Lineage 10	FJ628326	074	>1	>1	2	0	2	0	0		1	-	-
Lineage 10	KF741439	149	>1	>1	1	0	1	0	0		1	-	-
Lineage 10	JN825497	109	0	>1	1	0	0	1	0		1	-	-
Lineage 10	HQ114162	078	0	0	2	0	0	2	0		1	-	-
Lineage 10	EU919785	066	>1	0	3	1	2	0	0		3	-	-
Lineage 10	SAG 1868B	-			1	-	-	-	-		-	1	-
Lineage 10	JQ579989	164	0	0	1	0	1	0	0		1	-	-
Lineage 10	EU617769	155	0	1	1	0	1	0	0		1	-	-
Lineage 10	JF344106	053	0	0	4	2	1	0	1		4	-	-
Lineage 10	EU925856	099	0	0	1	1	0	0	0		1	-	-
Lineage 11	KC682576	093	0	>1	2	2	0	0	0	53	1	-	-
Lineage 11	AB188781	141	0	>1	1	1	0	0	0		1	-	-
Lineage 11	EU925859	049	0	>1	5	5	0	0	0		4	-	-
Lineage 11	KM356597	051	0	0	4	3	1	0	0		5	-	-
Lineage 11	KM454366	171	0	0	1	0	0	0	1		1	-	-
Lineage 11	KX097086	014	0	0	14	14	0	0	0		6	-	-
Lineage 11	KF616608	076	0	0	2	2	0	0	0		2	-	-
Lineage 11	HQ241802	016	0	0	13	6	7	0	0		10	-	-
Lineage 11	HQ191092	089	>1	>1	2	0	2	0	0		2	-	-
Lineage 11	JF344194	070	>1	>1	3	0	3	0	0		2	-	-
Lineage 11	GQ259320	058	0	0	4	4	0	0	0		3	-	-
Lineage 11	KX097093	095	0	0	2	1	0	0	1		2	-	-
Lineage 12	DQ028263	115	0	0	1	0	0	1	0	16	1	-	-
Lineage 12	SG8_31	-			1	-	-	-	-		-	1	-
Lineage 12	EF061957	037	0	>1	7	0	7	0	0		6	-	-
Lineage 12	JQ579907	041	0	0	6	0	6	0	0		3	-	-
Lineage 12	KT880256	136	0	0	1	0	1	0	0		1	-	-
Singleton 10	AM882570	067	>1	0	3	0	3	0	0	3	2	-	-
Lineage 13	FJ202756	038	>1	0	7	0	7	0	0	15	3	-	-
Lineage 13	KT952772	166	>1	0	1	0	1	0	0		1	-	-
Lineage 13	HQ190961	043	>1	0	5	0	2	3	0		2	-	-
Lineage 13	JF344319	082	>1	0	2	0	2	0	0		1	-	-
Lineage 14	FR853044	134	>1	>1	1	1	0	0	0	12	1	-	-
Lineage 14	FR853048	162	>1	>1	1	1	0	0	0		1	-	-
Lineage 14	FR853019	145	>1	>1	1	1	0	0	0		1	-	-
Lineage 14	FR853075	143	>1	1	1	1	0	0	0		1	-	-
Lineage 14	EF644798	-	-	-	1	-	-	-	-		-	-	-
Lineage 14	EF644794	-	-	-	1	-	-	-	-		-	-	-
Lineage 14	FJ640808	061	>1	0	4	4	0	0	0		4	-	-
Lineage 14	HQ673503	146	>1	>1	1	1	0	0	0		1	-	-
Lineage 14	FJ628317	133	1	>1	1	0	1	0	0		1	-	-
Singleton 11	JN429542	048	>1	>1	5	0	5	0	0	5	5	-	-
Lineage 15	EU617817	129	0	0	1	0	1	0	0	4	1	-	-
Lineage 15	GU061285	073	0	>1	3	0	3	0	0		1	-	-
