# Supplementary material for: Diversity and metabolism of Woeseiales bacteria, global members of marine sediment communities
Source: ISME J. 2020 Jan 27;14(4):1042–56. doi: 10.1038/s41396-020-0588-4 (PMC7082342; doi:10.1038/s41396-020-0588-4)
Supplement: Supplementary file 14 — Table S9 [file 41396_2020_588_MOESM14_ESM.xlsx]

## Sheet: Sheet1
Table S9. Number of 16S rRNA gene sequence tags assigned to Woeseiales and number of Woeseiales oligotypes recovered from samples collected in the deep sea and the coastal environment.
AShort sample identifiers provide a link to sample descriptions in Table S1.
Sample identiferA	Sample name	Sampling site	Environment	Sample description	Number of raw reads	Number of quality trimmed reads	Number of reads assigned to Woeseiales	Proportion of Woeseiales reads in read libraries (%)	Number of Woeseiales oligotypes	Number of Woeseiales reads assigned to the detected oligotypes
AO.4b▪	KH-V3V4_DNA001_TAGGCATG-CTAAGCCT.fastq	Fram Strait; HAUSGARTEN	deep sea	surface sediment	63 205	39 494	7 200	18.2306	190	6 840
AO.4c▪	KH-V3V4_DNA002_CTCTCTAC-GCGTAAGA.fastq	Fram Strait; HAUSGARTEN	deep sea	surface sediment	347 613	35 727	6 417	17.9612	181	6 088
AO.4d▪	KH-V3V4_DNA003_CAGAGAGG-CTCTCTAT.fastq	Fram Strait; HAUSGARTEN	deep sea	surface sediment	191 218	150 516	28 145	18.699	202	27 045
SP.3a§	3_good.fasta	South Pacific nodule field	deep sea	surface sediment	268 953	120 540	11 471	9.51634	199	10 694
SP.3b§	17_good.fasta	South Pacific nodule field	deep sea	subsurface sediment	280 176	129 174	8 585	6.64607	152	8 305
SP.4a§	4_good.fasta	South Pacific nodule field	deep sea	surface sediment	188 962	80 075	7 308	9.12644	196	6 837
SP.4b§	18_good.fasta	South Pacific nodule field	deep sea	subsurface sediment	285 650	129 761	7 398	5.70125	125	7 224
SP.5a§	9_good.fasta	South Pacific nodule field	deep sea	surface sediment	129 720	81 057	7 002	8.63837	186	6 658
SP.5b§	21_good.fasta	South Pacific nodule field	deep sea	subsurface sediment	271 925	95 284	4 940	5.1845	145	4 750
SP.6	25_good.fasta	South Pacific nodule field	deep sea	polymetallic nodule	373 521	164 402	16 781	10.2073	193	15 991
SP.7	26_good.fasta	South Pacific nodule field	deep sea	polymetallic nodule	249 480	114 273	11 370	9.94986	197	10 888
SP.8	27_good.fasta	South Pacific nodule field	deep sea	polymetallic nodule	259 329	121 865	11 900	9.7649	193	11 459
AntO.3a§	PS81_631_2500m_Bacteria_clip_R1.fastq	Sout West Indian Ridge	deep sea	water	128 078	115 674	787	0.68036	104	653
AntO.3b§	PS81_631_4130m_Bacteria_clip_R1.fastq	Sout West Indian Ridge	deep sea	water	44 248	40 301	154	0.382125	18	128
AntO.3c§	PS81_631_4319m_Bacteria_clip_R1.fastq	Sout West Indian Ridge	deep sea	water	103 980	94 542	573	0.60608	89	500
AntO.3e§	A2m_0-5cm_Bacteria_clip_R1.fastq	Sout West Indian Ridge	deep sea	surface sediment	55 752	35 477	3 599	10.1446	142	3 252
AntO.3f§	A2_0-5cm_Bacteria_clip_R1.fastq	Sout West Indian Ridge	deep sea	surface sediment	59 037	37 381	4 746	12.6963	149	4 055
AntO.3g§	A2_110cm_Bacteria_clip_R1.fastq	Sout West Indian Ridge	deep sea	deep subsurface	159 425	99 407	16	0.0160954	9	12
AntO.3h§	A2_410cm_Bacteria_clip_R1.fastq	Sout West Indian Ridge	deep sea	deep subsurface	115 178	64 969	3	0.00461759	3	3
AntO.4a§	PS81_663_2501m_Bacteria_clip_R1.fastq	Sout West Indian Ridge	deep sea	water	139 092	125 032	309	0.247137	35	256
AntO.4b§	PS81_663_3651m_Bacteria_clip_R1.fastq	Sout West Indian Ridge	deep sea	water	138 198	122 886	327	0.2661	40	288
AntO.4c§	A3_0-5cm_Bacteria_clip_R1.fastq	Sout West Indian Ridge	deep sea	surface sediment; seep influenced	39 162	25 807	664	2.57295	77	613
AntO.4d§	A3_110cm_Bacteria_clip_R1.fastq	Sout West Indian Ridge	deep sea	deep subsurface	92 251	59 052	54	0.0914448	10	38
AntO.4e§	A3_410cm_Bacteria_clip_R1.fastq	Sout West Indian Ridge	deep sea	deep subsurface	146 723	89 397	34	0.0380326	10	31
AntO.5	S0_0-5cm_Bacteria_clip_R1.fastq	Sout West Indian Ridge	deep sea	surface sediment; Reference site	87 522	40 667	4 651	11.4368	142	4 413
AntO.6b§	A1_410cm_Bacteria_clip_R1.fastq	Sout West Indian Ridge	deep sea	deep subsurface	48 417	26 209	19	0.0724942	1	19
NA.4a§	432C_G_00_10_R1.fastq	German Bight	coast	surface sediment	38 958	30 477	3 287	10.7852	85	2 452
NA.4b§	432C_G_10_20_R1.fastq	German Bight	coast	surface sediment	48 688	37 423	3 727	9.95912	84	2 754
NA.5a§	432C_J_00_10_R1.fastq	German Bight	coast	surface sediment	136 399	98 527	5 141	5.21786	92	3 146
NA.5b§	432C_J_10_20_R1.fastq	German Bight	coast	surface sediment	136 745	93 261	4 399	4.71687	87	2 633
NA.6a§	432N_I_00_10_R1.fastq	German Bight	coast	surface sediment	28 572	21 045	1 228	5.83512	51	688
NA.6b§	432N_I_10_20_R1.fastq	German Bight	coast	surface sediment	32 334	23 528	1 574	6.6899	55	845
SP.9a§	RR20_R1.fastq	Australia	coast	surface sediment	53 601	27 819	1 356	4.87437	20	335
SP.9b§	RR21_R1.fastq	Australia	coast	surface sediment	16 684	8 647	271	3.13403	12	59
