# Supplementary material for: Diversity and metabolism of Woeseiales bacteria, global members of marine sediment communities
Source: ISME J. 2020 Jan 27;14(4):1042–56. doi: 10.1038/s41396-020-0588-4 (PMC7082342; doi:10.1038/s41396-020-0588-4)
Supplement: Supplementary file 15 — Table S10 [file 41396_2020_588_MOESM15_ESM.xlsx]

## Sheet: Sheet1
Table S10. Woeseiales oligotype profiles recovered from marine sediment and water samples.
Reported values are percentages of Woeseiales 16S rRNA gene sequence tags assigned to the respective oligotypes.
Oligotypes were first sorted into categories based on their distribution in the deep-sea and coastal surface sediment samples. Within each of these categories, oligotypes were then sorted based on their evolutionary placement.
aThe oligotypes were categorized into four groups based on their distribution in the 28 samples we surveyed (see Figure 4 and main text):
Deep sea (DS): Oligotypes predominantly detected in deep sea samples
Ubiquitous' (DS+CS): Oligotypes detected in both deep sea and coastal samples
Coastal (CS): Oligotypes predominantly detected in coastal samples
Other (n): Oligotypes undetected in deep-sea and coastal surface sediments
bLineages reported for the evolutionary placement of the oligotypes refer to the lineages defined in Figure 3. The symbol "*" following some of the lineage's names indicates that among all possible placements (n≥3) of the corresponding oligotype, one placement was within a different lineage.
cShort sample identifiers provide a link to sample descriptions in Table S1 and geographic locations in Figure 1.
	Highlight oligotypes that have a marked preference for deep-sea environments based on their wide distribution in the deep-sea samples we surveyed and their absence in the coastal surface sediment samples (see Supplementary text 11)
	Highlight oligotypes that have a marked preference for coastal surface sediments based on their wide distribution in the coastal surface sediment samples we surveyed and their absence in the deep-sea samples (see Supplementary text 11)
Oligotype identifiers	Environmental distribution of the oligotypesa	Oligotype placementsb	Deep-sea samples																									Coastal zone samples
			Seafloor surface sediments											Subsurface sediments				Polymetallic nodules				Deep waters						Coastal surface sediments
			cAO.4b▪	cAO.4c▪	cAO.4d▪	cSP.3a§	cSP.4a§	cSP.5a§	cAntO.3e§	cAntO.3f§	cAntO.4c§	cAntO.5	Average	cSP.3b§	cSP.4b§	cSP.5b§	Average	cSP.6	cSP.7	cSP.8	Average	cAntO.3a§	cAntO.3b§	cAntO.3c§	cAntO.4a§	cAntO.4b§	Average	cNA.4a§	cNA.4b§	cNA.5a§	cNA.5b§	cNA.6a§	cNA.6b§	cSP.9a§	Average
1028	Deep sea (DS)	Lineage 1a	2.90936	3.54796	2.59937	2.55283	2.47184	2.50826	9.13284	6.92972	1.30506	8.13506	4.20923	0.204696	0.0276855	0.126316	0.119566	0.362704	1.15724	0.610874	0.710272	1.37825	0	1.4	0.390625	1.04167	0.842109	0	0.0363108	0	0	0	0	0	0.00518726
2272	Deep sea (DS)	Lineage 1a*	2.88012	2.20105	2.57349	6.23714	6.68422	5.24181	1.69127	3.03329	1.14192	5.5971	3.72814	2.57676	0.442968	1.11579	1.37851	9.86805	4.68406	8.94493	7.83235	3.98162	1.5625	3.2	0.390625	0.694444	1.96584	0	0	0	0	0	0.118343	0	0.0169062
2018	Deep sea (DS)	Lineage 1a*	0	0	0	0	0	0	0.922509	0.147965	14.1925	0	1.5263	0	0	0	0	0	0	0	0	0.153139	0	0	0	0	0.0306279	0	0	0	0	0	0	0	0
188	Deep sea (DS)	Lineage 1a*	1.95906	1.92181	1.55666	0.392744	0.643557	0.63082	1.38376	1.1344	0.163132	0.974394	1.07604	0.38531	0.235327	0.210526	0.277054	0.0500281	0.192873	0.349071	0.197324	0.765697	0	1	0	0	0.353139	0	0	0.0953592	0.0379795	0	0	0	0.0190484
1855	Deep sea (DS)	Lineage 1a	0.0146199	0.0328515	0.0332779	3.17	2.74974	3.58967	0.0615006	0	0	0.475867	1.01275	0.144491	0.0415282	0.0421053	0.0760416	2.16997	1.58891	2.06824	1.94237	0.153139	0	0	0	0	0.0306279	0	0	0	0	0	0	0	0
1593	Deep sea (DS)	Lineage 1a*	1.44737	1.29763	1.58255	1.61773	1.7259	1.62211	0.0307503	0.0246609	0	0.657149	1.00059	1.03552	0.290698	0.357895	0.561371	1.1569	1.09295	1.78899	1.34628	0	0	0	0	0	0	0	0	0	0	0	0	0	0
1026	Deep sea (DS)	Lineage 1a	0.906433	0.607753	0.820854	0.766785	0.979962	0.63082	2.18327	1.28237	0.163132	1.58622	0.99276	0.614088	0.636766	0.610526	0.62046	0.162591	0.633725	0.183262	0.326526	0.153139	0	0.2	0	1.04167	0.278961	0	0	0	0	0	0	0	0
737	Deep sea (DS)	Lineage 1a*	0.248538	0.0164258	0.155297	0.44885	0.39491	0.510664	2.24477	3.7238	0.652529	0.385225	0.878101	0.0240819	0.0138427	0.0210526	0.0196591	0.300169	0.293902	0.287983	0.294018	1.07198	0.78125	1.8	0.390625	0	0.80877	0	0	0.0317864	0	0	0	0	0.00454091
1625	Deep sea (DS)	Lineage 1a*	1.16959	1.44547	1.63062	0.392744	0.2779	0.31541	0.123001	0.715166	0.163132	0.385225	0.661825	0.0722456	0.0415282	0.147368	0.0870474	0.131324	0.16532	0.200716	0.165786	0.153139	0	0.6	0	0	0.150628	0	0	0.0317864	0	0	0	0	0.00454091
1990	Deep sea (DS)	Lineage 1a*	0.730994	0.854139	0.635977	1.45876	1.03847	0.886152	0	0.147965	0	0.498527	0.625098	0.0240819	0	0.0842105	0.0360975	0.425239	0.247979	0.392704	0.355308	0.306279	0	0	0	0	0.0612557	0	0	0	0	0	0	0	0
266	Deep sea (DS)	Lineage 1a*	0	0	0.0184877	0	0	0	2.06027	2.07152	0.326264	1.67686	0.61534	0	0	0	0	0	0	0	0	1.53139	0	1	0.390625	0.347222	0.653848	0	0	0.0635728	0	0	0	0	0.00908183
2072	Deep sea (DS)	Lineage 1a	0.277778	0.54205	0.443705	0.243127	0.2779	0.120156	1.41451	1.10974	0.489396	1.04237	0.596074	0	0	0.0421053	0.0140351	0.0938028	0.064291	0.0261803	0.0614247	0.765697	0	1.2	0	0.347222	0.462584	0	0	0	0	0	0	0	0
2081	Deep sea (DS)	Lineage 1a	0.0146199	0.0492773	0.0295803	0.140266	0.0585052	0.0600781	2.18327	1.60296	0.652529	0.770451	0.556154	0.0240819	0	0	0.00802729	0.00625352	0	0	0.00208451	2.60337	0	1.4	0.390625	1.38889	1.15658	0	0	0.0317864	0	0	0	0	0.00454091
1410	Deep sea (DS)	Lineage 1a*	0.116959	0.0492773	0.0776484	0.0374042	0.0585052	0.165215	1.47601	1.40567	0.652529	1.40494	0.544416	0.108368	0	0	0.0361228	0.00625352	0.0275533	0.00872676	0.0141779	9.64778	0.78125	8.4	1.17188	0.347222	4.06963	0	0	0	0	0	0	0	0
1801	Deep sea (DS)	Lineage 1a*	0.804094	0.886991	0.813459	0.317935	0.263273	0.150195	0.676507	1.23305	0	0.203943	0.534944	0.0240819	0	0	0.00802729	0	0.0275533	0.0436338	0.023729	0.918836	0	1.4	0	0.347222	0.533212	0.040783	0	0	0	0	0	0	0.00582615
1935	Deep sea (DS)	Lineage 1a	0.0292398	0	0.0221852	0.17767	0.146263	0.240312	0.891759	0.641184	0.163132	2.5153	0.482704	0	0	0.0210526	0.00701754	0.0500281	0.202057	0.0436338	0.0985731	0	0	0	0	0	0	0	0	0	0	0	0	0	0
296	Deep sea (DS)	Lineage 1a*	1.27193	1.23193	1.27935	0.345988	0.2779	0.195254	0.0615006	0.123305	0	0	0.478716	0	0.0138427	0	0.00461425	0.0562817	0.0734754	0.0872676	0.0723416	0	0	0	0.390625	0	0.078125	0	0	0	0	0	0	0	0
1136	Deep sea (DS)	Lineage 1a*	0.248538	0.361367	0.22555	0.0187021	0.0292526	0.0600781	1.69127	1.18372	0.326264	0.453206	0.459795	0	0	0	0	0.0375211	0.0367377	0.0349071	0.0363886	1.07198	0	0.8	1.17188	0	0.60877	0	0	0	0	0	0	0	0
64	Deep sea (DS)	Lineage 1a	0.409357	0.394218	0.362359	0.439499	0.614305	0.480625	0	0.320592	0.326264	0.793111	0.414033	0.120409	0.0692137	0.210526	0.133383	0.0375211	0.16532	0.0959944	0.0996117	0.459418	0	0.4	0	0.347222	0.241328	0	0	0	0	0	0	0	0
2073	Deep sea (DS)	Lineage 1a	0.0584795	0.0328515	0.0591607	0.0654573	0.0731315	0.0600781	1.32226	0.912454	0.815661	0.72513	0.412467	0	0.0138427	0.0842105	0.0326844	0.00625352	0.0275533	0.00872676	0.0141779	0.459418	0	0	0	0	0.0918836	0	0	0	0	0	0	0	0
1817	Deep sea (DS)	Lineage 1a	1.27193	0.837714	1.45683	0.158968	0.11701	0.0300391	0.0615006	0.0493218	0	0	0.398331	0	0	0.0631579	0.0210526	0	0.0183688	0.0349071	0.0177586	0	0	0	0	0	0	0	0	0	0	0	0	0	0
1623	Deep sea (DS)	Lineage 1a*	0.307018	0.262812	0.262525	0	0.102384	0	0.676507	0.838471	0.652529	0.861092	0.396334	0	0	0	0	0.012507	0.0826598	0.0523606	0.0491758	0.918836	0	0.2	0	0.347222	0.293212	0	0	0	0.0379795	0	0	0	0.00542564
2024	Deep sea (DS)	Lineage 1a*	0.0292398	0.0164258	0.0369754	0.860295	0.819073	1.02133	0.0307503	0	0	0.634489	0.344858	3.07044	1.74419	1.11579	1.97681	0.112563	1.4144	1.37883	0.968598	0	0	0	0	0	0	0	0	0	0	0	0	0	0
1466	Deep sea (DS)	Lineage 1a	0	0	0.0184877	0.168319	0.102384	0.165215	0.123001	0.937115	0	1.90347	0.341799	0.421433	0.290698	0.484211	0.39878	0	0.0918442	0	0.0306147	0.153139	0	0.2	0	1.04167	0.278961	0	0	0	0	0	0	0	0
1991	Deep sea (DS)	Lineage 1a*	0.0584795	0.164258	0.133111	0.766785	0.658183	0.856113	0.0615006	0.147965	0	0.498527	0.334492	0.0361228	0.0692137	0.0631579	0.0561648	0.250141	0.119398	0.183262	0.184267	0	0	0	0	0	0	0	0	0	0.0379795	0	0	0	0.00542564
1803	Deep sea (DS)	Lineage 1a*	0.0438596	0	0.00739508	0.0654573	0.102384	0.0450586	0.922509	0.443896	1.14192	0.566508	0.333899	0.0240819	0	0	0.00802729	0.0812957	0.110213	0.253076	0.148195	0.918836	0	1.8	0	0	0.543767	0	0	0	0	0	0	0	0
2084	Deep sea (DS)	Lineage 1a	0.0877193	0.11498	0.0591607	0.102861	0.146263	0.120156	1.32226	0.567201	0.489396	0.317245	0.332725	0.0842866	0.0138427	0.0631579	0.0537624	0	0.0459221	0	0.0153074	1.07198	0	1.2	0	0	0.454395	0	0	0	0.0379795	0	0	0	0.00542564
2146	Deep sea (DS)	Lineage 1a*	0.307018	0.262812	0.218155	0.486254	0.2779	0.33043	0.184502	0.246609	0.163132	0.770451	0.324726	0	0	0	0	0.12507	0.101029	0.165809	0.130636	0	0	0.6	0	0	0.12	0.040783	0	0	0	0	0	0	0.00582615
2234	Deep sea (DS)	Lineage 1a	0.511696	0.525624	0.473285	0.317935	0.39491	0.360469	0.0922509	0.0246609	0.163132	0.0906413	0.29546	0	0.0276855	0.0210526	0.016246	0.012507	0.101029	0.0261803	0.046572	0	0	0	0	0	0	0	0	0	0	0	0	0	0
1594	Deep sea (DS)	Lineage 1a*	0.511696	0.607753	0.891107	0.289882	0.234021	0.31541	0	0	0	0.067981	0.291785	0.13245	0.0276855	0.105263	0.0884663	0.293915	0.275533	0.279256	0.282902	0	0	0	0	0	0	0	0	0	0	0	0	0	0
787	Deep sea (DS)	Lineage 1a*	0.0292398	0.065703	0.0443705	0.822891	0.702062	0.540703	0	0.147965	0	0.430546	0.278348	0.975316	0.567553	0.484211	0.675693	0.900507	1.31337	0.977398	1.06376	0.306279	0	0	0	0	0.0612557	0	0	0	0	0	0	0	0
1876	Deep sea (DS)	Lineage 1a	0.350877	0.558476	0.310593	0.0467552	0.0438789	0.0450586	0.276753	0.320592	0.489396	0.158622	0.2601	0.0120409	0.0276855	0	0.0132421	0.00625352	0.0183688	0.00872676	0.0111164	0.153139	0	0	0	0.347222	0.100072	0	0	0	0.113938	0	0	0	0.0162769
1414	Deep sea (DS)	Lineage 1a*	0.0584795	0.0492773	0.0628582	0.149617	0.0438789	0.0450586	0.738007	0.246609	0	0.72513	0.211892	0.529801	0.0138427	0.947368	0.497004	0.00625352	0.00918442	0.0174535	0.0109638	0.459418	0	0.4	0	0	0.171884	0	0	0.0317864	0	0	0	0	0.00454091
1936	Deep sea (DS)	Lineage 1a	0.570175	0.624179	0.469588	0.0280531	0.0146263	0.0150195	0.0615006	0.0739827	0	0.249264	0.210639	0	0	0	0	0.012507	0	0	0.00416901	0	0	0	0	0	0	0	0	0	0	0	0	0	0
298	Deep sea (DS)	Lineage 1a*	0.0292398	0.0328515	0.00739508	0.729381	0.468042	0.465605	0.123001	0.123305	0	0	0.197882	0.108368	0.055371	0.147368	0.103703	0.0187606	0.220426	0.0959944	0.111727	0.306279	0	0	0	0	0.0612557	0	0	0	0	0	0	0	0
1798	Deep sea (DS)	Lineage 1a*	0.0584795	0.065703	0.125716	0.224425	0.219394	0.150195	0.307503	0.493218	0.163132	0.067981	0.187575	0	0	0	0	0	0.00918442	0.0174535	0.00887932	0.765697	0	1.2	0	0	0.393139	0	0	0	0	0	0	0	0
1315	Deep sea (DS)	Lineage 1a*	0.570175	0.54205	0.558329	0	0	0	0.0922509	0.0246609	0	0	0.178747	0	0	0	0	0.00625352	0	0	0.00208451	0.306279	0	0.2	0	0	0.101256	0	0	0	0	0	0	0	0
190	Deep sea (DS)	Lineage 1a	0.0584795	0	0.00369754	0.430148	0.39491	0.360469	0.153752	0.172626	0	0.135962	0.171004	0.108368	0.0415282	0.0631579	0.0710182	0	0.0183688	0.0174535	0.0119408	0.459418	0	0.4	0	0.347222	0.241328	0	0	0.0317864	0.075959	0	0	0	0.0153922
2006	Deep sea (DS)	Lineage 1a*	0.116959	0.11498	0.0628582	0.504956	0.468042	0.375488	0.0307503	0	0	0.0226603	0.169669	0.228778	0.110742	0.189474	0.176331	0.362704	0.0551065	0.0436338	0.153815	0	0	0	0	0	0	0	0	0	0	0	0	0	0
1854	Deep sea (DS)	Lineage 1a	0	0	0	0.430148	0.438789	0.796035	0	0	0	0	0.166497	0	0	0	0	0.0250141	0.0734754	0.00872676	0.0357387	0	0	0	0	0	0	0	0	0.0635728	0.0379795	0	0	0	0.0145075
1379	Deep sea (DS)	Lineage 1a*	0	0.0492773	0	0.392744	0.51192	0.585761	0	0	0	0.0226603	0.156236	2.5286	1.5227	1.95789	2.00306	0.00625352	0.110213	0	0.0388222	0	0	0	0	0	0	0	0	0	0.0379795	0	0	0	0.00542564
1008	Deep sea (DS)	Lineage 1a	0.0146199	0	0.0443705	0.224425	0.190142	0.33043	0.123001	0.147965	0	0.407886	0.148284	0	0	0	0	0.0500281	0.0183688	0.0261803	0.0315258	0.612557	0	0.4	0	0	0.202511	0	0	0	0	0	0	0	0
2232	Deep sea (DS)	Lineage 1a	0.365497	0.197109	0.306896	0.252478	0.160889	0.180234	0	0	0	0	0.14631	0.0240819	0	0	0.00802729	0.162591	0.137766	0.122175	0.140844	0	0	0	0	0	0	0	0	0	0	0	0	0	0
1522	Deep sea (DS)	Lineage 1a*	0.0146199	0.0164258	0.00739508	0.00935104	0.102384	0.0600781	0.0615006	0	0.163132	0.951734	0.138662	0.421433	0.0830565	0.252632	0.252374	0.0500281	0	0.418885	0.156304	0	0	0	0.390625	0	0.078125	0	0	0	0	0	0	0	0
1034	Deep sea (DS)	Lineage 1a	0.292398	0.410644	0.362359	0.00935104	0.0731315	0.0150195	0.0307503	0.0246609	0	0	0.121831	0.0481638	0	0	0.0160546	0.00625352	0.0459221	0	0.0173919	0	0	0	0	0	0	0	0	0	0	0	0	0	0
313	Deep sea (DS)	Lineage 1a	0.0438596	0	0.00369754	0.336637	0.292526	0.525683	0	0	0	0	0.12024	0.180614	0.138427	0.147368	0.15547	0.0938028	0.0734754	0.0261803	0.0644861	0	0	0	0	0	0	0	0	0	0	0	0	0	0
670	Deep sea (DS)	Lineage 1a*	0.0292398	0.0328515	0.0628582	0.0841593	0.0877578	0.120156	0.0307503	0.147965	0.163132	0.0226603	0.0781531	0	0	0	0	0.387718	0.0275533	0.366524	0.260598	0	0	0	0	0	0	0	0	0	0	0	0	0	0
1934	Deep sea (DS)	Lineage 1a	0.204678	0.0985545	0.136809	0	0	0	0.0307503	0.123305	0	0.0226603	0.0616757	0	0	0	0	0.012507	0.064291	0.0349071	0.037235	0.153139	0	0.2	0	0	0.0706279	0	0	0	0	0	0	0	0
1598	Deep sea (DS)	Lineage 1a*	0.116959	0.0985545	0.214457	0	0	0	0	0	0	0	0.0429971	0	0	0	0	0	0	0	0	0	0	0	0	0	0	0	0	0	0	0	0	0	0
1558	Deep sea (DS)	Lineage 1a*	0	0.0164258	0	0.0374042	0	0	0.0615006	0	0.163132	0	0.0278463	0.0240819	0	0	0.00802729	0.281408	0.202057	0.506152	0.329873	0	0	0	0	0	0	0	0	0	0	0	0	0	0
1324	Deep sea (DS)	Lineage 1a	0	0	0.00369754	0.0374042	0.0731315	0.0750976	0	0	0	0	0.0189331	0.457556	0.498339	0.568421	0.508105	0.00625352	0.0275533	0	0.0112689	0	0	0	0	0	0	0	0	0	0	0	0.118343	0	0.0169062
2314	Deep sea (DS)	Lineage 1b	4.07895	4.50066	4.45554	4.03965	4.76817	6.42836	0.123001	1.25771	1.14192	3.03648	3.38304	17.0018	22.1484	18.8632	19.3378	7.03521	10.5437	8.91875	8.83256	0.153139	0	0.2	0	0	0.0706279	0	0	0	0	0	0	0	0
2263	Deep sea (DS)	Lineage 1b*	0.818713	0.739159	0.883712	0.748083	0.702062	0.585761	0.0615006	0.123305	0	0.0906413	0.475294	0.25286	0.0276855	0.126316	0.13562	0.0437746	0.192873	0.139628	0.125425	0.153139	0	0	0	0	0.0306279	0	0	0	0	0	0.118343	0	0.0169062
1158	Deep sea (DS)	Lineage 1b*	0.0146199	0	0.00369754	0.579764	0.541173	0.94623	0	0	0	0	0.208548	1.13185	0.747508	0.589474	0.822943	0.456507	1.66238	2.73148	1.61679	0	0	0	0	0	0	0	0	0	0	0	0	0.298507	0.0426439
1702	Deep sea (DS)	Lineage 1b	0.0292398	0.0985545	0.088741	0.486254	0.555799	0.480625	0.0307503	0	0.163132	0	0.19331	0.301023	0.442968	0.294737	0.346243	0.287662	0.358193	0.724321	0.456725	0.153139	0	0	0	0	0.0306279	0	0	0	0	0	0	0	0
27	Deep sea (DS)	Lineage 1b	0.233918	0.54205	0.340174	0.280531	0.146263	0.180234	0	0	0	0	0.172317	0.0361228	0	0.0210526	0.0190585	0.200113	0.101029	0.218169	0.173103	0.153139	0	0	0	0	0.0306279	0	0	0	0	0	0	0	0
1144	Deep sea (DS)	Lineage 1b*	0.0146199	0	0.0184877	0.551711	0.541173	0.495644	0	0	0	0	0.162164	1.89043	1.79956	1.51579	1.73526	0.00625352	0.284717	0.0261803	0.105717	0	0	0	0	0	0	0	0	0	0	0	0	0	0
1700	Deep sea (DS)	Lineage 1b	0.0584795	0.0985545	0.0221852	0.158968	0.160889	0.180234	0	0	0	0.067981	0.0747292	0.89103	0.941307	1.07368	0.968673	0.281408	0.229611	0.235623	0.248881	0	0	0	0	0	0	0	0	0	0	0	0	0	0
904	Deep sea (DS)	Lineage 1b*	0.102339	0.131406	0.129414	0.0561062	0.0877578	0.0300391	0.0307503	0.123305	0	0	0.0691117	0	0	0	0	0.0812957	0.0183688	0.0872676	0.0623107	0	0	0	0.390625	0	0.078125	0	0	0	0.0379795	0	0	0	0.00542564
1159	Deep sea (DS)	Lineage 1b*	0	0	0	0.121563	0.307152	0.150195	0	0	0	0	0.0578911	0.90307	0.95515	0.568421	0.80888	0.0250141	0.0275533	0.0436338	0.0320671	0	0	0	0	0	0	0	0	0	0	0	0	0	0
1703	Deep sea (DS)	Lineage 1b	0.0292398	0	0.00739508	0.261829	0.248647	0	0	0	0	0	0.0547111	1.25226	1.67497	0.568421	1.16522	0.475267	0.698016	0.401431	0.524905	0	0	0	0	0	0	0	0	0	0	0	0	0	0
1146	Deep sea (DS)	Lineage 1b*	0	0	0	0.149617	0.160889	0.150195	0	0	0	0	0.0460701	1.01144	0.968992	0.652632	0.877688	0	0.064291	0.0261803	0.0301571	0	0	0	0	0	0	0	0	0	0	0	0	0	0
2288	Deep sea (DS)	Lineage 1b	0.0438596	0.0492773	0.00739508	0.0841593	0.11701	0.0750976	0	0	0	0.067981	0.044478	0.288983	0.429125	0.547368	0.421825	0.162591	0.16532	0.139628	0.155846	0	0	0	0	0	0	0	0	0	0	0	0	0	0
2293	Deep sea (DS)	Lineage 1b	0.0292398	0.0164258	0	0.0654573	0.0585052	0.0300391	0	0.0246609	0.163132	0.0226603	0.041012	0.168573	0.318383	0.442105	0.309687	0.137577	0.156135	0.0785409	0.124084	0	0	0	0	0	0	0	0	0	0	0	0	0	0
2292	Deep sea (DS)	Lineage 1b	0.0292398	0.0164258	0	0.0841593	0.0731315	0.0450586	0	0.0493218	0	0.0453206	0.0342657	0.361228	0.346069	0.4	0.369099	0.168845	0.202057	0.0872676	0.152723	0	0	0	0	0	0	0	0	0	0	0	0	0	0
2197	Deep sea (DS)	Lineage 1b	0.0146199	0	0	0.0935104	0.131637	0	0	0	0	0	0.0239767	0.25286	0.664452	0.336842	0.418051	0.143831	0.303086	0.148355	0.198424	0	0	0	0	0	0	0	0	0	0	0	0	0	0
2203	Deep sea (DS)	Lineage 1b	0.0146199	0	0.00739508	0.0841593	0.131637	0	0	0	0	0	0.0237811	0.228778	0.512182	0.757895	0.499618	0.150084	0.321455	0.191989	0.221176	0	0	0	0	0	0	0	0	0	0	0	0	0	0
36	Deep sea (DS)	Lineage 1b	0	0.0164258	0.00369754	0.0467552	0.0146263	0.0300391	0	0	0	0.0453206	0.0156864	1.57736	3.57143	3.76842	2.9724	0.0562817	0.128582	0.0959944	0.0936193	0	0	0	0	0	0	0	0	0	0	0	0	0	0
2198	Deep sea (DS)	Lineage 1b	0	0	0	0.00935104	0.0438789	0	0	0	0	0.067981	0.0121211	0.614088	1.34275	1.30526	1.08737	0.381465	0.00918442	0.00872676	0.133125	0	0	0	0	0	0	0	0	0	0	0	0	0	0
2287	Deep sea (DS)	Lineage 1b	0.0146199	0	0	0	0.0585052	0.0300391	0	0	0	0	0.0103164	0.276942	0.927464	0.778947	0.661118	0.0375211	0.0367377	0.0523606	0.0422065	0	0	0	0	0	0	0	0	0	0	0	0	0	0
2318	Deep sea (DS)	Lineage 1b	0.0146199	0	0	0	0	0.0150195	0	0	0	0	0.00296394	0.0120409	0.0138427	0	0.0086279	0.200113	0.0918442	0.488699	0.260219	0	0	0	0	0	0	0	0	0	0	0	0	0	0
2042	Deep sea (DS)	Lineage 5	0.0438596	0.0492773	0.0295803	0.0561062	0.0292526	0.0600781	6.61132	5.12947	4.5677	4.26014	2.08368	0	0	0.0210526	0.00701754	0.012507	0.0367377	0.0698141	0.0396863	3.52221	0	2.6	0.390625	1.73611	1.64979	0	0	0.0317864	0.0379795	0	0	0	0.00996656
1052	Deep sea (DS)	Lineage 5	1.35965	1.23193	1.40876	1.29979	1.15548	1.12646	1.75277	2.09618	0.326264	1.49558	1.32529	0.0602047	0.0138427	0.0842105	0.0527527	0.956788	0.349008	0.610874	0.63889	0.459418	0	0.4	0	0.347222	0.241328	0.040783	0	0	0	0	0	0	0.00582615
1348	Deep sea (DS)	Lineage 5	0.365497	0.394218	0.232945	0.299233	0.248647	0.0450586	2.09102	1.67694	1.63132	3.0818	1.00667	0	0	0	0	0	0.0459221	0.00872676	0.0182163	1.53139	0	1	0	0.347222	0.575723	0	0	0.667514	0.493733	0	0	0	0.165893
2043	Deep sea (DS)	Lineage 5	1.08187	1.37976	1.28305	0.458201	0.380284	0.450586	0.461255	0.567201	0	1.38228	0.744449	0.0481638	0	0.0210526	0.0230721	0.0375211	0.0551065	0.0785409	0.0570562	0	0	0.4	0	0	0.08	0	0	0.0317864	0.0379795	0	0	0	0.00996656
1463	Deep sea (DS)	Lineage 5	0.0730994	0.164258	0.0924385	0.196372	0.248647	0.31541	0.153752	0.197287	0	0.317245	0.175851	0.0240819	0.0415282	0.0421053	0.0359051	0.118817	0.247979	0.183262	0.183353	0	0	0	0	0	0	0	0	0	0	0	0	0	0
1066	Deep sea (DS)	Lineage 5	0.248538	0.394218	0.292106	0.102861	0.0877578	0.0150195	0	0.0986436	0	0.203943	0.144309	0	0.0415282	0	0.0138427	0.0562817	0.0826598	0.0436338	0.0608584	0	0	0	0	0	0	0	0	0	0	0	0	0	0
1805	Deep sea (DS)	Lineage 5	0.0877193	0.164258	0.140507	0.0748083	0.0877578	0.0600781	0	0	0	0	0.0615128	0.0120409	0	0.0842105	0.0320838	0.0750422	0.0734754	0.27053	0.139682	0	0	0	0	0	0	0	0	0.0635728	0.075959	0	0	0	0.0199331
2216	Deep sea (DS)	Lineage 7	5.11696	5.27267	6.20078	8.66841	8.58564	8.21568	4.48954	4.51295	3.09951	2.31135	5.64735	1.74594	1.35659	1.83158	1.6447	5.87205	7.1363	6.03019	6.34618	2.60337	0	2	2.34375	0.347222	1.45887	0	0	0	0	0	0	0	0
1748	Deep sea (DS)	Lineage 7*	6.19883	6.94809	6.7702	3.81522	3.84672	3.90508	4.98155	2.78668	1.63132	3.89758	4.47813	0.325105	0.30454	0.378947	0.336198	1.24445	2.37877	1.16066	1.59463	0.612557	0	0.4	0.78125	0	0.358761	0	0	0	0	0	0	0	0
914	Deep sea (DS)	Lineage 7*	0.204678	0.180683	0.203365	1.70189	2.09156	1.83238	0.0922509	0.0493218	0	0.0226603	0.637879	1.08368	0.968992	0.926316	0.992998	0.562817	1.18479	0.776682	0.84143	0	0	0	0	0	0	0	0	0	0	0	0	0	0
1760	Deep sea (DS)	Lineage 7	0.146199	0.11498	0.369754	0.17767	0.555799	0.390508	0	0.320592	0.163132	0.0226603	0.226129	2.02288	2.90698	1.93684	2.2889	1.98237	2.18589	2.01588	2.06138	0	0	0	0	0	0	0	0	0	0	0	0	0	0
908	Deep sea (DS)	Lineage 7*	0.190058	0.213535	0.299501	0.280531	0.365657	0.33043	0	0	0	0	0.167971	0.0602047	0	0.0631579	0.0411209	7.1165	4.59221	6.88542	6.19804	0	0	0	0	0.347222	0.0694444	0	0	0	0	0	0	0	0
1736	Deep sea (DS)	Lineage 7	0.482456	0.312089	0.369754	0	0.0146263	0	0	0	0	0.0226603	0.120159	0	0	0	0	0.012507	0.0275533	0	0.0133534	0	0	0	0	0	0	0	0	0	0	0	0	0	0
921	Deep sea (DS)	Lineage 7	0.102339	0.246386	0.136809	0.168319	0.190142	0.0600781	0.0615006	0.0246609	0.163132	0.0453206	0.119869	0.0361228	0.0138427	0	0.0166552	0.281408	0.31227	0.226896	0.273525	0	0	0	0	0	0	0	0	0	0	0	0	0	0
1753	Deep sea (DS)	Lineage 7*	0.365497	0.312089	0.369754	0.0280531	0.0146263	0.0150195	0	0	0	0	0.110504	0.0361228	0	0	0.0120409	0	0	0	0	0	0	0	0	0	0	0	0	0	0	0	0	0	0
2224	Deep sea (DS)	Lineage 7*	0.146199	0.180683	0.269921	0.0654573	0.0877578	0.0300391	0.0307503	0	0	0	0.0810807	0.0120409	0.0276855	0	0.0132421	0.0375211	0.0551065	0.0261803	0.0396026	0	0	0	0	0	0	0	0	0	0	0	0	0	0
913	Deep sea (DS)	Lineage 7	0	0	0	0.187021	0.190142	0.195254	0	0	0	0	0.0572416	0.710415	0.775194	0.652632	0.712747	1.21944	0.495959	0.602147	0.772514	0	0	0	0	0	0	0	0	0	0	0	0	0	0
915	Deep sea (DS)	Lineage 7*	0	0	0.00369754	0.0187021	0.0292526	0.0150195	0	0.246609	0	0.203943	0.0517224	0.276942	0.373754	0.568421	0.406372	0.293915	0.817414	0.235623	0.448984	0	0	0.2	0	0	0.04	0	0	0	0	0	0	0	0
1761	Deep sea (DS)	Lineage 7	0	0	0	0.130915	0.0585052	0.0600781	0	0	0	0.0453206	0.0294818	0.108368	0.0692137	0.168421	0.115334	0.318929	0.468406	0.558513	0.448616	0	0	0	0	0	0	0	0	0	0	0	0	0	0
1781	Deep sea (DS)	Lineage 7	0	0.0164258	0.0554631	0.0280531	0.0146263	0.0150195	0	0.0493218	0	0.067981	0.0246891	0.0120409	0	0.0421053	0.0180487	0.725408	0.743938	0.532333	0.667226	0	0	0	0	0	0	0	0	0	0	0	0	0	0
1762	Deep sea (DS)	Lineage 7*	0	0.0328515	0.0221852	0.00935104	0	0	0	0	0	0	0.00643878	0.746538	1.24585	0.926316	0.9729	0	0	0.0261803	0.00872676	0	0	0	0	0	0	0	0	0.0317864	0	0	0	0	0.00454091
1783	Deep sea (DS)	Lineage 7	0	0.0164258	0	0	0.0146263	0.0300391	0	0	0	0	0.00610911	0.590006	0.609081	1.32632	0.841801	0.0187606	0.0551065	0.00872676	0.0275313	0	0	0	0	0	0	0	0	0	0	0	0	0	0
1240	Deep sea (DS)	Lineage 10	0.277778	0.42707	0.155297	0.0187021	0.0146263	0	1.87577	1.28237	2.28385	1.5409	0.787636	0	0	0	0	0	0	0	0	0.153139	0	0	0	0	0.0306279	0	0	0	0	0	0	0	0
1265	Deep sea (DS)	Lineage 10	0.0730994	0.11498	0.0665557	0	0	0	0.584256	0.493218	6.03589	0.0906413	0.745864	0	0	0	0	0	0	0	0	0.153139	0	0.2	0	0	0.0706279	0.0815661	0.0363108	0.0635728	0.227877	0.145349	0	0	0.0792394
1243	Deep sea (DS)	Lineage 10	0.730994	0.755585	0.506563	0	0	0	1.44526	1.45499	2.12072	0.135962	0.715008	0	0	0	0	0	0	0	0	0.612557	0	0.4	0	0	0.202511	0	0	0	0	0	0	0	0
1257	Deep sea (DS)	Lineage 10	0.964912	1.36334	1.16103	0.00935104	0.0146263	0	0.307503	0.739827	0.163132	0.181283	0.4905	0	0	0	0	0	0.00918442	0.0261803	0.0117882	1.68453	1.5625	2.2	1.95312	2.43056	1.96614	0	0	0	0	0	0	0	0
1226	Deep sea (DS)	Lineage 10	0.248538	0.180683	0.166389	0.0561062	0.0292526	0.0750976	0.492005	0.961776	0.652529	0.838432	0.370081	0	0	0	0	0	0.00918442	0	0.00306147	0.153139	0	0.8	0	0	0.190628	0.203915	0	0	0.075959	0	0.118343	0	0.0568882
95	Deep sea (DS)	Lineage 10	0.175439	0.197109	0.125716	0	0	0	0.246002	0.665845	0	0.317245	0.172736	0	0	0	0	0	0	0	0	0.918836	0	1.2	1.17188	0.694444	0.797031	0	0	0	0	0	0	0	0
471	Deep sea (DS)	Lineage 10	0.394737	0.197109	0.369754	0.00935104	0	0	0	0.0246609	0	0.0906413	0.108625	0	0	0	0	0	0	0	0	0	0	0	0	0	0	0	0	0	0	0	0	0	0
1258	Deep sea (DS)	Lineage 10	0.102339	0.0985545	0.129414	0.0187021	0	0.0150195	0.276753	0.320592	0	0.113302	0.107468	0	0	0	0	0.00625352	0	0	0.00208451	0	0	0.2	0	0	0.04	0	0	0	0	0	0	0	0
1094	Deep sea (DS)	Lineage 10*	0	0	0	0.299233	0.146263	0.165215	0	0	0.163132	0.0453206	0.0819164	0.0602047	0.0830565	0.0210526	0.0547713	0.0562817	0.156135	0.0610874	0.0911681	0	0	0	0	0	0	0	0	0	0	0	0	0	0
570	Deep sea (DS)	Lineage 11	3.46491	3.30158	3.36106	0.673275	0.365657	0.510664	2.09102	2.21948	1.46819	0.997054	1.84529	0.180614	0.0830565	0.231579	0.165083	0.193859	0.293902	0.287983	0.258581	0.306279	0	0.4	0	1.04167	0.349589	0	0	0	0	0	0	0	0
568	Deep sea (DS)	Lineage 11	1.63743	1.37976	1.48641	0.62652	0.526547	0.585761	2.12177	1.92355	0.489396	1.56356	1.23407	0.0722456	0.0692137	0.105263	0.0822408	0.150084	0.257164	0.104721	0.170656	0.765697	0.78125	0.8	0	0	0.469389	0.122349	0.0726216	0.190718	0.0379795	0	0	0	0.0605241
1273	Deep sea (DS)	Lineage 11	0.409357	0.673456	0.48068	0.336637	0.146263	0.240312	1.29151	1.47965	0.326264	0.475867	0.586	0	0.0276855	0.0210526	0.016246	0.0375211	0.229611	0.0959944	0.121042	0.153139	0	0.2	0.390625	0	0.148753	0	0	0	0	0	0	0	0
600	Deep sea (DS)	Lineage 11*	1.49123	1.54402	0.983546	0.00935104	0	0	0.123001	0.197287	0.326264	0	0.46747	0	0	0	0	0	0	0	0	0.306279	0	0.2	0	0	0.101256	0	0.0363108	0	0	0	0	0	0.00518726
74	Deep sea (DS)	Lineage 11	0.643275	0.788436	0.595304	0.252478	0.39491	0.420547	0.522755	0.641184	0	0.362565	0.462145	0	0.055371	0.0210526	0.0254745	0.0750422	0.146951	0.0436338	0.0885423	0	0	0.2	0	0	0.04	0	0	0	0	0	0	0	0
1276	Deep sea (DS)	Lineage 11	0.233918	0.147832	0.184877	0.523658	0.365657	0.390508	0.676507	1.0111	0.326264	0.407886	0.42682	0.108368	0	0.0842105	0.064193	0.0437746	0.220426	0.0610874	0.108429	0.459418	0	0.4	0	0.347222	0.241328	0	0	0	0	0	0	0	0
565	Deep sea (DS)	Lineage 11	0.263158	0.262812	0.292106	0.0841593	0.0877578	0.0450586	1.23001	0.961776	0	0.475867	0.370271	0.0120409	0	0.0210526	0.0110312	0.0500281	0.0459221	0.104721	0.0668905	0.153139	0	0	0.390625	0	0.108753	0.0815661	0.0726216	0	0	0	0	0	0.0220268
76	Deep sea (DS)	Lineage 11	0.116959	0.0492773	0.0665557	0.0467552	0.0731315	0.0450586	0.522755	0.591862	1.46819	0.135962	0.311651	0	0	0	0	0.00625352	0.00918442	0.00872676	0.0080549	0.612557	1.5625	0.4	0	0.347222	0.584456	0	0	0	0	0	0	0	0
361	Deep sea (DS)	Lineage 11	0	0	0.00369754	0.0654573	0.131637	0.150195	0.369004	0.0986436	0	1.49558	0.231422	0.0361228	0	0.0210526	0.0190585	0.0250141	0.0275533	0.0785409	0.0437027	0	0	0.2	0	0	0.04	0	0	0	0	0	0	0	0
498	Deep sea (DS)	Lineage 11	0.0877193	0.11498	0.0813459	0.383393	0.482668	0.480625	0.0615006	0.147965	0	0	0.18402	0	0	0	0	0	0.064291	0	0.0214303	0	0	0	0	0	0	0	0	0	0	0	0	0	0
567	Deep sea (DS)	Lineage 11	0.190058	0.147832	0.155297	0	0.0292526	0.0150195	0.0615006	0.0246609	0	0	0.0623621	0	0	0	0	0.00625352	0.0275533	0	0.0112689	0	0	0	0	0	0	0	0.108932	0	0	0	0	0	0.0155618
599	Deep sea (DS)	Lineage 14	5.61404	4.45138	4.14864	4.32018	4.13924	4.71613	0.615006	0.838471	0	1.17834	3.00214	2.25166	1.89646	2.71579	2.28797	1.23194	3.34313	1.41374	1.99627	0	0	0.4	0	0	0.08	0	0	0	0	0	0	0	0
1303	Deep sea (DS)	Lineage 14	0.175439	0.197109	0.118321	0.205723	0.175516	0.180234	0.0307503	0	0	0.0226603	0.110575	0.0481638	0.0138427	0.0631579	0.0417215	0.131324	0.119398	0.148355	0.133025	0	0	0	0	0	0	0	0	0	0	0	0	0	0
1304	Deep sea (DS)	Lineage 14	0.190058	0.180683	0.192272	0.0187021	0.0292526	0.0150195	0	0.147965	0	0	0.0773954	0	0	0	0	0	0.0275533	0	0.00918442	0	0	0	0	0	0	0	0	0	0	0	0	0	0
603	Deep sea (DS)	Lineage 14	0.116959	0.147832	0.107229	0	0	0	0	0	0	0	0.037202	0.168573	0.0830565	0.210526	0.154052	0	0	0	0	0	0	0	0	0	0	0	0	0	0	0	0	0	0
23	Deep sea (DS)	Singleton 6	0.116959	0.0821288	0.0554631	0.420797	0.658183	0.450586	0	0.221948	0.163132	0.611829	0.278103	0.0963275	0.0138427	0.0210526	0.043741	0.00625352	0.349008	0.0785409	0.144601	0.153139	0.78125	0.2	0	0	0.226878	0	0	0	0	0	0	0	0
1306	Deep sea (DS)	Singleton 6	0.0730994	0.0985545	0.0554631	0.44885	0.409536	0.600781	0	0.147965	0.163132	0.589168	0.258655	0.276942	0.055371	0.0842105	0.138841	0.0500281	0.486774	0.148355	0.228386	0.612557	0	0	0.78125	0.347222	0.348206	0	0	0	0	0	0	0	0
1307	Deep sea (DS)	Singleton 6	0	0	0	0.374042	0.614305	0.510664	0	0	0	0.067981	0.156699	0.337146	0.124585	0.0631579	0.174963	0.0187606	0.459221	0.113448	0.197143	0.153139	0	0	0	0	0.0306279	0	0	0	0	0	0	0	0
1532	Deep sea (DS)	Unassigned	5.01462	3.90933	4.24108	3.83393	3.26166	3.27426	1.99877	0.690506	0.163132	0.067981	2.64553	0.602047	0.179956	0.757895	0.513299	0.519042	1.40522	0.698141	0.874133	0.153139	0.78125	0.4	1.5625	0.347222	0.648822	0	0.0363108	0	0	0	0	0	0.00518726
1206	Deep sea (DS)	Unassigned	1.50585	1.92181	2.12978	2.81466	2.66199	3.34935	0.430504	0.986436	0	1.01971	1.68201	3.33534	2.72702	2.46316	2.84184	6.03464	4.98714	4.3372	5.11966	0	0	0	0	0.347222	0.0694444	0	0	0	0	0	0	0	0
1055	Deep sea (DS)	Unassigned	0.204678	0.164258	0.173784	0.794838	0.819073	0.465605	1.07626	1.10974	1.63132	2.92318	0.936274	0.0240819	0	0	0.00802729	0.312676	0.349008	0.32289	0.328191	0.612557	0	0.4	0	0	0.202511	0	0	0	0	0	0	0	0
1571	Deep sea (DS)	Unassigned	1.46199	1.10053	1.63062	0.317935	0.307152	0.165215	1.62977	0.789149	0.489396	0.906413	0.879816	0.0120409	0.055371	0	0.0224706	0.0437746	0.128582	0.0436338	0.0719968	0.153139	0	0	0	0	0.0306279	0	0	0	0	0	0	0	0
1077	Deep sea (DS)	Unassigned	1.16959	1.69185	1.51969	0.327286	0.2779	0.31541	0.707257	0.616523	0	0.203943	0.682945	0.0722456	0.0276855	0.105263	0.0683981	0.00625352	0.16532	0.0349071	0.0688267	0.306279	0	0.6	0	0	0.181256	0	0	0	0	0	0	0	0
1495	Deep sea (DS)	Unassigned	0	0	0	0	0	0	0.0307503	0.0246609	6.52529	0	0.65807	0	0	0	0	1.16941	0.119398	0.32289	0.537232	0	0	0	0	0	0	0	0	0	0	0	0	0	0
1874	Deep sea (DS)	Unassigned	1.30117	1.21551	1.12035	0.579764	0.541173	0.675879	0.123001	0.147965	0	0	0.570481	0.0240819	0.055371	0.147368	0.0756071	0	0.137766	0.0698141	0.0691935	0.306279	0	0	0	0.347222	0.1307	0	0	0	0	0	0	0	0
2153	Deep sea (DS)	Unassigned	0.409357	0.42707	0.262525	0.345988	0.219394	0.225293	1.50677	1.15906	0.163132	0.929073	0.564766	0	0	0.0210526	0.00701754	0.0625352	0.110213	0.0523606	0.0750363	0.153139	0	1	0	0	0.230628	0	0	0	0	0	0	0	0
32	Deep sea (DS)	Unassigned	0.745614	0.788436	0.835644	0.411446	0.438789	0.495644	0.123001	0.197287	0.815661	0.0453206	0.489684	0.0361228	0	0.0631579	0.0330936	0.137577	0.0367377	0.0959944	0.0901032	0.153139	0	0	0	0	0.0306279	0	0	0	0	0	0	0	0
1483	Deep sea (DS)	Unassigned	0.0730994	0.0492773	0.0517656	0.635871	0.628931	0.64584	0.276753	0.961776	0.489396	0.362565	0.417527	0.0240819	0	0.0210526	0.0150448	0.544056	0.596988	0.637054	0.592699	3.06279	3.125	1	1.5625	1.73611	2.09728	0	0	0	0	0	0	0	0
1533	Deep sea (DS)	Unassigned	0.350877	0.459921	0.384544	0.439499	0.482668	0.420547	0.184502	0.0493218	0.163132	1.06504	0.400005	0.0602047	0.0138427	0.168421	0.0808228	0.0375211	0.514328	0.0610874	0.204312	0	0	0	0	0.694444	0.138889	0	0	0	0	0	0	0	0
1137	Deep sea (DS)	Unassigned	0	0	0	0.0374042	0.0585052	0.0450586	0.492005	0.887793	0.163132	1.99411	0.367801	0	0	0	0	0.00625352	0	0	0.00208451	0.306279	0	0	0	0	0.0612557	0	0	0	0	0	0	0	0
1917	Deep sea (DS)	Unassigned	0.131579	0.312089	0.21076	0.551711	0.702062	0.420547	0.0307503	0.172626	0	0.385225	0.291735	0.0120409	0	0	0.00401365	0.112563	0.137766	0.113448	0.121259	0.153139	0	0	0	0	0.0306279	0	0	0	0	0	0	0	0
1464	Deep sea (DS)	Unassigned	0.570175	0.328515	0.643372	0.299233	0.2779	0.31541	0.0307503	0.0739827	0	0.181283	0.272062	2.16737	0.899779	1.17895	1.41536	0.0312676	0.275533	0.104721	0.137174	0.306279	0	0	0	0	0.0612557	0	0	0	0	0	0	0	0
1680	Deep sea (DS)	Unassigned	0.584795	0.42707	0.366057	0.252478	0.526547	0.285371	0.0615006	0.0739827	0	0.113302	0.26911	2.88983	2.35327	2.08421	2.44243	0.0625352	0.596988	0.558513	0.406012	0.153139	0	0	0	0	0.0306279	0	0	0	0	0	0	0	0
1183	Deep sea (DS)	Unassigned	0	0	0.0147902	0.54236	0.599678	0.811054	0	0.0493218	0	0.521187	0.253839	0.975316	1.10742	1.43158	1.17144	0.256394	2.59919	1.15193	1.33584	0	0	0	0	0	0	0	0	0	0	0	0	0	0
1187	Deep sea (DS)	Unassigned	0.146199	0.197109	0.277316	0.149617	0.175516	0.255332	0.0922509	0.345253	0.326264	0.566508	0.253136	0.602047	0.885936	0.421053	0.636345	0.250141	0.606172	0.357797	0.404703	0	0	0	0	0	0	0	0	0	0	0	0	0	0
2265	Deep sea (DS)	Unassigned	0.745614	0.804862	0.761693	0	0	0.0150195	0	0	0	0	0.232719	0	0	0	0	0	0	0	0	0	0	0	0	0	0	0	0	0	0	0	0	0	0
645	Deep sea (DS)	Unassigned	0.131579	0.0492773	0.114624	0.673275	0.599678	0.525683	0	0.0739827	0	0.135962	0.230406	0.108368	0.124585	0.105263	0.112739	0.0375211	0.321455	0.0698141	0.14293	0	0	0	0.390625	0	0.078125	0	0	0	0	0	0	0	0
1900	Deep sea (DS)	Unassigned	0.175439	0.11498	0.0813459	0.617169	0.687436	0.585761	0	0	0	0	0.226213	0.0120409	0.0415282	0.0421053	0.0318915	0.00625352	0.293902	0.0698141	0.123323	0	0	0	0	0	0	0	0	0	0	0	0	0	0
1655	Deep sea (DS)	Unassigned	0.877193	0.410644	0.791274	0	0	0	0	0	0	0	0.207911	0	0	0.0210526	0.00701754	0.00625352	0	0.00872676	0.00499343	0	0	0	0	0	0	0	0	0	0	0	0	0	0
984	Deep sea (DS)	Unassigned	0.599415	0.722733	0.698835	0	0	0	0.0307503	0	0	0	0.205173	0	0	0	0	0	0	0	0	0	0	0	0	0	0	0	0	0	0	0	0	0	0
404	Deep sea (DS)	Unassigned	0.0730994	0.0492773	0.0258828	0.130915	0.0877578	0.180234	0.430504	0.665845	0.163132	0.181283	0.198793	0	0	0	0	0.10631	0.0367377	0.0610874	0.0680449	2.14395	4.6875	3.4	5.85938	6.25	4.46817	0	0	0	0	0	0	0	0
1082	Deep sea (DS)	Unassigned	0.657895	0.262812	0.303198	0.121563	0.160889	0.0901172	0.0615006	0.0986436	0	0	0.175662	0.0120409	0	0	0.00401365	0	0.0918442	0.0174535	0.0364326	0	0	0	0	0	0	0	0	0	0	0	0	0	0
1579	Deep sea (DS)	Unassigned	0.336257	0.262812	0.288408	0.00935104	0	0	0.276753	0.246609	0.163132	0.0906413	0.167396	0	0	0	0	0	0	0	0	0.153139	0	0.4	0	0	0.110628	0	0	0	0	0	0	0	0
843	Deep sea (DS)	Unassigned	0	0	0	0.467552	0.702062	0.480625	0	0	0	0	0.165024	0.553883	0.567553	0.336842	0.486093	0.0562817	0.64291	0.0610874	0.253426	0	0	0	0	0	0	0	0	0	0	0	0	0	0
1288	Deep sea (DS)	Unassigned	0.0730994	0.0164258	0.0850434	0.476903	0.526547	0.435566	0	0.0246609	0	0	0.163825	0.0842866	0	0	0.0280955	0.0500281	0.119398	0.0872676	0.0855644	0	0	0	0	0	0	0	0	0	0	0	0	0	0
1728	Deep sea (DS)	Unassigned	0.292398	0.410644	0.292106	0.187021	0.204768	0.210273	0.0307503	0	0	0	0.162796	0.0481638	0	0.0210526	0.0230721	0.137577	0.266348	0.401431	0.268452	0	0	0	0	0	0	0	0	0	0	0	0	0	0
2152	Deep sea (DS)	Unassigned	0.453216	0.229961	0.417822	0.0187021	0.0292526	0.0300391	0.123001	0.0493218	0	0.249264	0.160058	0	0	0	0	0.100056	0	0.0436338	0.0478967	0	0	0.2	0	0	0.04	0	0	0	0	0	0	0	0
1729	Deep sea (DS)	Unassigned	0.380117	0.459921	0.447402	0.0748083	0.0146263	0.0600781	0	0	0	0	0.143695	0	0	0	0	0.275155	0.0918442	0.191989	0.186329	0.153139	0	0.2	0	0	0.0706279	0	0	0	0	0	0	0	0
1283	Deep sea (DS)	Unassigned	0.146199	0.147832	0.258828	0.102861	0.175516	0.105137	0	0.345253	0	0.135962	0.141759	0	0	0	0	0.0312676	0.0183688	0.0349071	0.0281812	1.99081	0	1.6	0.390625	0	0.796287	0	0	0	0	0	0	0	0
1192	Deep sea (DS)	Unassigned	0	0	0	0.598466	0.292526	0.495644	0	0	0	0	0.138664	0.0120409	0	0.105263	0.0391014	0.137577	0.349008	0.27053	0.252372	0	0	0	0	0	0	0	0	0	0	0	0	0	0
62	Deep sea (DS)	Unassigned	0.0877193	0.131406	0.0628582	0.27118	0.263273	0.390508	0	0	0	0.113302	0.132025	0.0602047	0.055371	0.0631579	0.0595779	0.281408	0.385746	0.122175	0.26311	0.153139	0	0	0	0	0.0306279	0	0	0	0	0	0	0	0
1053	Deep sea (DS)	Unassigned	0.482456	0.279238	0.432612	0	0	0	0	0	0	0.0226603	0.121697	0	0	0	0	0	0.00918442	0	0.00306147	0	0	0	0	0	0	0	0	0	0	0	0	0	0
848	Deep sea (DS)	Unassigned	0.0877193	0.0492773	0.0628582	0.233776	0.219394	0.345449	0	0.0246609	0	0.181283	0.120442	1.31246	1.07973	0.715789	1.036	0	0.119398	0.0349071	0.0514349	0	0	0	0	0	0	0	0	0	0	0	0	0	0
1570	Deep sea (DS)	Unassigned	0.365497	0.42707	0.321686	0	0	0	0	0	0	0	0.111425	0	0	0	0	0	0	0	0	0	0	0	0	0	0	0	0	0	0	0	0	0	0
1912	Deep sea (DS)	Unassigned	0	0	0	0.411446	0.321779	0.285371	0	0	0	0.067981	0.108658	0	0	0.0210526	0.00701754	0.012507	0.137766	0.00872676	0.053	0.153139	0	0	0	0	0.0306279	0	0	0	0	0	0	0	0
1918	Deep sea (DS)	Unassigned	0	0	0	0.215074	0.321779	0.345449	0.0307503	0.0246609	0	0.0906413	0.102835	0.0361228	0.0138427	0.0210526	0.0236727	0.118817	0.257164	0.122175	0.166052	1.22511	4.6875	1.4	5.07812	2.43056	2.96426	0	0	0	0	0	0	0	0
496	Deep sea (DS)	Unassigned	0.102339	0.164258	0.0702533	0.252478	0.131637	0.195254	0	0	0	0	0.0916219	0	0	0	0	0.012507	0.0183688	0.0174535	0.0161098	0	0	0	0	0	0	0	0	0	0	0	0	0	0
837	Deep sea (DS)	Unassigned	0	0	0.0110926	0.280531	0.321779	0.240312	0	0	0	0	0.0853715	0.927152	1.49502	0.757895	1.06002	0.0250141	0.257164	0.0698141	0.117331	0	0	0	0	0	0	0	0	0	0	0	0	0	0
2180	Deep sea (DS)	Unassigned	0	0	0	0.243127	0.219394	0.300391	0	0	0	0	0.0762912	0.710415	0.484496	0.189474	0.461462	0.00625352	0.0826598	0.0174535	0.0354556	0	0	0	0	0	0	0	0	0	0	0	0	0	0
34	Deep sea (DS)	Unassigned	0.190058	0.164258	0.188575	0	0.0146263	0	0.0307503	0	0.163132	0	0.0751399	0	0	0	0	0	0.00918442	0.0174535	0.00887932	0	0	0.2	0	0	0.04	0	0	0	0	0	0	0	0
39	Deep sea (DS)	Unassigned	0.307018	0.131406	0.273618	0.0187021	0	0.0150195	0	0	0	0	0.0745763	0.0120409	0	0.0210526	0.0110312	0.012507	0.0183688	0	0.010292	0	0	0	0	0	0	0	0	0	0	0	0	0	0
2182	Deep sea (DS)	Unassigned	0	0	0	0.140266	0.146263	0.270351	0	0	0	0	0.055688	0.288983	0.0968992	0.126316	0.170733	0	0.064291	0	0.0214303	0	0	0	0	0	0	0	0	0	0	0	0	0	0
1653	Deep sea (DS)	Unassigned	0.0584795	0.0985545	0.107229	0.0467552	0.0146263	0.0150195	0.0307503	0.123305	0	0.0226603	0.0517379	0.0361228	0.138427	0.147368	0.107306	4.08355	1.85525	2.63548	2.85809	0	0	0	0	0	0	0	0	0	0	0	0	0	0
311	Deep sea (DS)	Unassigned	0.0438596	0	0.0110926	0.140266	0.131637	0.165215	0	0	0	0	0.0492069	7.86273	8.6794	9.49474	8.67896	0.00625352	0.00918442	0.0436338	0.0196906	0	0	0	0	0	0	0	0	0	0	0	0	0	0
841	Deep sea (DS)	Unassigned	0	0	0	0.140266	0.190142	0.135176	0	0	0	0	0.0465583	0.361228	0.567553	0.231579	0.386787	0	0.064291	0.0523606	0.0388839	0	0	0	0	0	0	0	0	0	0	0	0	0	0
1682	Deep sea (DS)	Unassigned	0.0146199	0	0	0.0467552	0.131637	0.150195	0	0	0	0	0.0343207	0.650211	0.816722	0.673684	0.713539	0	0.110213	0.0174535	0.0425555	0	0	0	0	0	0	0	0	0	0	0	0	0	0
1213	Deep sea (DS)	Unassigned	0	0.0164258	0.0147902	0.0374042	0.0731315	0.0901172	0	0	0	0	0.0231869	0.228778	0.484496	0.126316	0.279863	0.012507	0.0275533	0.0610874	0.0337159	0	0	0	0	0	0	0	0	0	0	0	0	0	0
1193	Deep sea (DS)	Unassigned	0	0	0	0.0467552	0.0438789	0.0750976	0	0	0	0	0.0165732	0	0	0.0210526	0.00701754	0.537803	0.0734754	0.104721	0.238666	0	0	0	0	0.347222	0.0694444	0	0	0	0	0	0	0	0
1641	Deep sea (DS)	Unassigned	0.0146199	0.0164258	0.00739508	0	0.0292526	0.0901172	0	0	0	0	0.015781	0.710415	0.636766	0.4	0.582394	1.0631	1.15724	0.645781	0.955372	0	0	0	0	0	0	0	0	0	0	0	0	0	0
1465	Deep sea (DS)	Unassigned	0.0292398	0	0.0221852	0.00935104	0.0438789	0.0300391	0	0	0	0	0.0134694	0	0.0138427	0.0210526	0.0116318	0.519042	0.174504	0.663234	0.45226	0	0	0	0	0	0	0	0	0	0	0	0	0	0
669	Deep sea (DS)	Unassigned	0	0	0	0.0280531	0.0438789	0.0150195	0	0	0	0	0.00869515	1.44491	1.14895	0.484211	1.02602	0	0	0	0	0	0	0	0	0	0	0	0	0	0	0	0	0	0
1650	Deep sea (DS)	Unassigned	0	0	0	0.00935104	0	0.0150195	0	0	0	0	0.00243706	0	0	0	0	1.48208	0.679647	3.41217	1.85797	0	0	0	0	0	0	0	0	0	0	0	0	0	0
438	Deep sea (DS)	Unassigned	0	0	0	0.00935104	0.0146263	0	0	0	0	0	0.00239773	0.0240819	0	0	0.00802729	0.681633	1.20316	1.06467	0.983153	0	0	0	0	0	0	0	0	0	0	0	0	0	0
2162	Deep sea (DS)	Unassigned	0	0	0	0	0	0.0150195	0	0	0	0	0.00150195	1.98675	2.28405	2.23158	2.16746	0	0	0	0	0	0	0	0	0	0	0	0	0	0	0	0	0	0
1651	Deep sea (DS)	Unassigned	0	0	0	0	0	0.0150195	0	0	0	0	0.00150195	0	0	0	0	0.193859	0.367377	1.03849	0.53324	0	0	0	0	0	0	0	0	0	0	0	0	0	0
2163	Deep sea (DS)	Unassigned	0	0	0	0	0.0146263	0	0	0	0	0	0.00146263	1.04756	1.13511	1.83158	1.33808	0	0	0	0	0	0	0	0	0	0	0	0	0	0	0	0	0	0
312	Deep sea (DS)	Unassigned	0	0	0	0	0	0	0	0	0	0	0	0.505719	0.968992	1.32632	0.933676	0	0	0	0	0	0	0	0	0	0	0	0.0363108	0	0	0	0	0	0.00518726
1481	Deep sea (DS)	Unassigned	0	0	0	0.00935104	0	0	0	0	0	0	0.000935104	0	0	0	0	0	0	0	0	17.3047	50	23.4	32.4219	47.9167	34.2087	0	0	0	0	0	0	0	0
1833	Ubiquitous (DS+CS)	Lineage 1a	0.994152	1.0841	1.2017	8.50944	8.26386	9.40222	3.65929	2.49075	0.978793	3.44437	4.00287	4.81638	2.9485	3.17895	3.64794	6.14721	5.05143	5.82075	5.67313	0.918836	0	0.6	0	0	0.303767	0.203915	0.108932	1.93897	1.78504	0.726744	1.53846	0	0.900294
1925	Ubiquitous (DS+CS)	Lineage 1a*	0	0	0	0.0280531	0	0	0.153752	0.246609	26.7537	0	2.71821	0	0	0	0	0.412732	0.16532	0.253076	0.277043	0	0	0	0	0	0	1.06036	0.653595	0.0635728	0.0379795	0	0.118343	0	0.276264
2093	Ubiquitous (DS+CS)	Lineage 1a	1.43275	1.46189	1.66389	0.635871	0.702062	0.525683	2.24477	1.20838	0.489396	1.74484	1.21095	0.25286	0.0276855	0.463158	0.247901	0.0500281	0.450037	0.104721	0.201595	0.765697	0	0.6	0	0.694444	0.412028	0.040783	0.0726216	0.699301	0.227877	0.145349	0	0	0.169419
1409	Ubiquitous (DS+CS)	Lineage 1a	0.760234	0.492773	0.765391	1.56162	1.50651	1.26164	0	0.345253	0	1.47292	0.816634	0.240819	0.110742	0.273684	0.208415	2.45763	1.59809	3.49071	2.51548	0.306279	0	0.2	0	0	0.101256	0	0.0363108	0.0635728	0.0379795	0	0.118343	0	0.0366009
2236	Ubiquitous (DS+CS)	Lineage 1a	0.833333	1.06767	1.0575	0.0187021	0.0438789	0.0300391	0.276753	0.221948	0	2.65126	0.620108	0.0120409	0.0138427	0.0210526	0.0156454	0.0437746	0.0826598	0	0.0421448	0	0	0.2	0	0	0.04	0.570962	0.87146	0.127146	0	0	0	0	0.224224
1316	Ubiquitous (DS+CS)	Lineage 1a*	0.102339	0.0821288	0.088741	0	0.0146263	0	1.62977	1.94821	0.326264	0.113302	0.430538	0	0	0	0	0	0	0.0174535	0.00581784	1.83767	0	1	0.78125	0.347222	0.793229	0.122349	0.0363108	0.0635728	0.075959	0	0	0	0.0425988
1837	Ubiquitous (DS+CS)	Lineage 1a	1.12573	1.23193	1.10187	0	0.0146263	0.0150195	0.153752	0.0246609	0	0	0.366759	0.0120409	0	0	0.00401365	0.00625352	0	0	0.00208451	0.153139	0	0	0	0	0.0306279	0.285481	0.0363108	0.508582	0.341815	0.145349	0	0	0.18822
705	Ubiquitous (DS+CS)	Lineage 1a*	0.277778	0.344941	0.229248	0.121563	0.11701	0.135176	0.615006	0.863132	0.326264	0.294584	0.33247	0.0240819	0.0276855	0	0.0172558	0.00625352	0.0367377	0.0349071	0.0259661	1.83767	0	1.4	0	0	0.647534	0.040783	0.254176	0.127146	0.151918	0	0	0	0.0820032
707	Ubiquitous (DS+CS)	Lineage 1a	0	0	0	0.27118	0.468042	0.405527	0.0922509	0.147965	0	0.113302	0.149827	0.108368	0.0692137	0.0421053	0.0732291	0	0.0275533	0	0.00918442	0.153139	0	0	0	0	0.0306279	0	0	0.413223	0.417774	0	0	0	0.118714
2059	Ubiquitous (DS+CS)	Lineage 1a	0.423977	0.476347	0.332779	0.0187021	0.0146263	0	0.0307503	0.0986436	0	0	0.139582	0	0	0	0	0.00625352	0	0.0174535	0.00790235	0.306279	0	0.2	0	0	0.101256	0	0	0.190718	0.189897	0	0	0	0.0543737
2273	Ubiquitous (DS+CS)	Lineage 1a*	0.219298	0.164258	0.199667	0.0187021	0.0292526	0	0.123001	0	0	0	0.0754179	0	0	0	0	0	0	0	0	0	0	0	0	0	0	0.122349	0.0726216	0.0317864	0	0	0	0	0.0323939
1901	Ubiquitous (DS+CS)	Lineage 1a*	0.263158	0.213535	0.24034	0	0	0	0.0307503	0.0986436	0	0.0453206	0.0891747	0	0	0	0	0	0	0	0	0	0	0	0	0	0	0.244698	0.326797	0.0317864	0.075959	0.145349	0	0.597015	0.203086
2005	Ubiquitous (DS+CS)	Lineage 1a	0.555556	0.361367	0.539841	0.0374042	0.0146263	0	0	0.0246609	0	0.0226603	0.155611	0	0.055371	0	0.018457	0.012507	0	0.00872676	0.00707793	0	0	0	0.390625	0	0.078125	0.203915	0.0363108	0.635728	0.683631	0	0.118343	0	0.239704
2096	Ubiquitous (DS+CS)	Lineage 1a	0.0292398	0.0164258	0.0110926	0	0	0	0.461255	0.690506	0.326264	0.0226603	0.155744	0	0	0	0	0	0	0	0	1.37825	0	0.8	0	0	0.435651	0.774878	0.43573	0.190718	0.265856	0	0.118343	0	0.255075
1834	Ubiquitous (DS+CS)	Lineage 1a	0.365497	0.344941	0.40673	0.205723	0.2779	0.33043	0.0307503	0.0246609	0	0.158622	0.214525	0.276942	0.235327	0.189474	0.233914	0.0750422	0.0367377	0.148355	0.0867116	0	0	0	0	0	0	0.93801	0.726216	0.0317864	0.0379795	0.145349	0.35503	0.298507	0.36184
1836	Ubiquitous (DS+CS)	Lineage 1a*	0	0	0.0221852	0.0467552	0.0146263	0.0600781	0.184502	0.369914	0.652529	0.861092	0.221168	0.0240819	0.110742	0.147368	0.0940641	0.150084	0.064291	0.0261803	0.0801852	0.153139	0	0	0	0	0.0306279	0.367047	0.181554	0.413223	0.72161	0.436047	0.710059	0	0.40422
1368	Ubiquitous (DS+CS)	Lineage 1a	0.102339	0.0985545	0.0332779	0	0.0146263	0	0.369004	0.172626	0.326264	0	0.111669	0.0120409	0	0	0.00401365	0	0	0	0	0.765697	0.78125	0.4	0	0	0.389389	0.734095	1.08932	0.0953592	0.189897	0.581395	0.35503	0	0.435014
2145	Ubiquitous (DS+CS)	Lineage 1a*	0	0.0164258	0.0332779	0.757434	0.526547	0.585761	0.307503	0.345253	0	1.15568	0.372788	0	0.0276855	0	0.0092285	0.187606	0.128582	0.130901	0.14903	0.306279	0	0	0	0	0.0612557	0	0	0.190718	0.189897	2.18023	0.946746	0	0.501085
1806	Ubiquitous (DS+CS)	Lineage 1a*	0.0292398	0.0328515	0.00369754	0	0	0	0	0	0	0	0.00657888	0	0	0	0	0	0	0	0	0	0	0	0	0	0	0	0	1.97076	2.08887	0	0	0	0.579947
1838	Ubiquitous (DS+CS)	Lineage 1a	0	0	0	0.00935104	0	0	0	0	0	0	0.000935104	0	0	0	0	0	0	0	0	0	0	0	0	0	0	0.163132	0.254176	2.16147	2.05089	0.290698	0.118343	0	0.719817
1924	Ubiquitous (DS+CS)	Lineage 1a	0	0	0.00369754	0	0.0146263	0	0	0	0	0.0226603	0.00409842	0	0	0	0	0	0	0	0	0	0	0	0	0	0	2.03915	1.70661	0.635728	0.72161	0.145349	0	0	0.749778
2014	Ubiquitous (DS+CS)	Lineage 1a*	0.190058	0.147832	0.0961361	0.112212	0.11701	0.135176	0.553506	1.06042	0.163132	0.294584	0.287007	0.0240819	0	0	0.00802729	0.118817	0.0275533	0.0959944	0.0807882	0.306279	0.78125	0.2	0	0	0.257506	0.897227	1.08932	2.19326	1.4812	0.290698	0.236686	0	0.884057
1884	Ubiquitous (DS+CS)	Lineage 1a	0.277778	0.312089	0.395637	0.102861	0.0438789	0.0901172	0	0.0246609	0	0	0.124702	0	0	0	0	0.00625352	0	0	0.00208451	0	0	0	0.390625	0	0.078125	0.693312	0.980392	0.0953592	0.265856	0.290698	0	3.8806	0.886602
1841	Ubiquitous (DS+CS)	Lineage 1a	0	0	0	0.00935104	0.0292526	0	0.307503	0.221948	0.652529	0	0.122058	0	0	0	0	0.012507	0.00918442	0	0.00723049	0	0	0	0	0	0	2.20228	1.56137	0.635728	0.455754	1.59884	2.01183	0	1.2094
1117	Ubiquitous (DS+CS)	Lineage 1a*	0.102339	0.147832	0.0776484	0	0.0146263	0	0.615006	0.172626	0	0	0.113008	0	0	0	0	0	0	0	0	0.459418	0	0.6	0	0	0.211884	0	0	2.70184	3.75997	1.45349	1.06509	0	1.28291
700	Ubiquitous (DS+CS)	Lineage 1a*	0	0	0	0	0	0	0	0	0	0.0226603	0.00226603	0.0120409	0	0	0.00401365	0.00625352	0	0.0174535	0.00790235	0	0	0	0	0	0	0.0815661	0	5.27654	5.39309	0.145349	0	0	1.55665
1429	Ubiquitous (DS+CS)	Lineage 1a	0.0292398	0.0985545	0.0554631	0	0	0	0	0	0	0.0226603	0.0205918	0	0	0	0	0.00625352	0	0	0.00208451	0	0	0	0	0	0	0.285481	0.653595	3.56008	3.45613	0.726744	0.591716	1.79104	1.58068
1626	Ubiquitous (DS+CS)	Lineage 1a*	0	0	0	0	0	0	0	0	0	0	0	0	0	0	0	0	0	0	0	0	0	0	0	0	0	2.1615	2.28758	0.890019	0.75959	4.65116	1.06509	0	1.68785
1430	Ubiquitous (DS+CS)	Lineage 1a*	0	0	0.00739508	0	0	0	0	0	0	0	0.000739508	0	0	0	0	0	0	0	0	0	0	0	0	0	0	0.530179	0.544662	11.6974	10.4064	0.726744	0.118343	0	3.43196
901	Ubiquitous (DS+CS)	Lineage 1b*	0.0146199	0.0492773	0.0221852	0.317935	0.321779	0.225293	0	0.147965	0	0	0.109905	0	0	0.0210526	0.00701754	0.218873	0.0734754	0.235623	0.17599	0.153139	0.78125	0.2	0.390625	1.73611	0.652225	0.163132	0	0.413223	0.417774	0	0.118343	0	0.158925
1108	Ubiquitous (DS+CS)	Lineage 5	0.116959	0.164258	0.140507	0.158968	0.160889	0.0600781	0.0922509	0.197287	0	0	0.10912	0	0	0	0	0.10631	0.0918442	0.0959944	0.0980495	0	0	0	0	0	0	0.122349	0.254176	0.413223	0.075959	0	0.118343	0	0.140579
1068	Ubiquitous (DS+CS)	Lineage 5	0.204678	0.147832	0.292106	0.00935104	0	0	0	0	0	0	0.0653967	0.0120409	0	0.0210526	0.0110312	0.0187606	0.0183688	0.130901	0.0560103	0	0	0	0	0	0	1.01958	1.05301	0.190718	0.227877	0.581395	0.710059	0	0.540377
1911	Ubiquitous (DS+CS)	Lineage 5	0.0438596	0.065703	0.0702533	0.289882	0.2779	0.465605	0.0615006	0.369914	0	0.249264	0.189388	0.180614	0.318383	0.147368	0.215455	0.21262	0.293902	0.340344	0.282288	0.459418	0.78125	0.6	0	0	0.368134	1.59054	2.46914	0.731087	0.75959	1.16279	1.30178	0	1.14499
2062	Ubiquitous (DS+CS)	Lineage 6a*	0.131579	0.0985545	0.199667	0	0	0	0	0	0	0.0226603	0.0452461	0	0	0	0	0	0	0	0	0	0	0	0	0	0	0.163132	0.0363108	0.127146	0.113938	0.290698	0.236686	0	0.138273
1228	Ubiquitous (DS+CS)	Lineage 10	0.0877193	0.065703	0.0813459	0.00935104	0	0.0300391	1.41451	3.10727	0.489396	0.0226603	0.5308	0	0	0	0	0	0	0	0	0.612557	0	0.8	0	0	0.282511	0	0.0726216	0	0	1.16279	1.42012	0	0.379362
1093	Ubiquitous (DS+CS)	Lineage 10*	0.321637	0.42707	0.199667	0.0561062	0.102384	0.0901172	0.707257	1.10974	1.46819	1.11036	0.559252	0.0481638	0	0.0421053	0.0300897	0.225127	0.156135	0.113448	0.164903	0.306279	0	0.4	0	0	0.141256	0	0	1.27146	1.82302	1.01744	0.236686	0	0.621229
1654	Ubiquitous (DS+CS)	Unassigned	1.62281	1.64258	1.74894	0.0187021	0	0.0150195	0.123001	0.0739827	0	0	0.524503	0.108368	0.110742	0.0631579	0.0940894	0.0625352	0.0183688	0.0436338	0.0415126	0	0	0	0	0	0	0.0815661	0.181554	0	0	0	0	0	0.0375886
1105	Ubiquitous (DS+CS)	Unassigned	0.233918	0.0821288	0.158994	1.07537	1.34562	0.63082	0.123001	0.739827	0	0.385225	0.47749	0.0963275	0	0.126316	0.0742144	0.0312676	0.596988	0.29671	0.308322	1.07198	0	0.6	0	0	0.334395	0	0	0.127146	0	0	0.118343	0	0.0350698
680	Ubiquitous (DS+CS)	Unassigned	0.453216	0.624179	0.717323	0.841593	0.775194	0.811054	0.0922509	0	0	0	0.431481	0.120409	0.0415282	0.0842105	0.0820494	0.537803	0.541881	0.479972	0.519885	0.153139	0	0	0	0	0.0306279	0.040783	0.108932	0.0317864	0.075959	0.290698	0.118343	0	0.0952145
1977	Ubiquitous (DS+CS)	Unassigned	0.307018	0.361367	0.281013	1.15018	1.00921	0.750976	0.0307503	0.0739827	0	0.0453206	0.400982	0.0602047	0	0.0631579	0.0411209	0.925521	0.431668	0.785409	0.714199	0.153139	0	0.6	0	0	0.150628	0.0815661	0	0	0	0	0	0	0.0116523
1314	Ubiquitous (DS+CS)	Unassigned	0.0584795	0.131406	0.0776484	0.205723	0.365657	0.33043	0.676507	0.986436	0	0.67981	0.35121	0	0	0	0	0.00625352	0	0.0174535	0.00790235	2.14395	0	1.4	0	0.347222	0.778235	0	0	0	0	0.145349	0	0	0.0207641
1652	Ubiquitous (DS+CS)	Unassigned	0.657895	0.607753	0.573119	0.252478	0.351031	0.210273	0.184502	0.246609	0	0.0226603	0.310632	0	0	0	0	0.0500281	0.00918442	0.139628	0.0662803	0.153139	0	0	0	0	0.0306279	0.448613	0.145243	0	0	0	0	0	0.0848367
45	Ubiquitous (DS+CS)	Unassigned	0.497076	0.788436	0.67665	0.149617	0.263273	0.105137	0.0307503	0	0	0	0.251094	0.204696	0.0968992	0.105263	0.135619	0.00625352	0.0551065	0.00872676	0.0233623	0	0.78125	0	0	0	0.15625	0.244698	0.254176	0.0317864	0	0	0	0	0.0758086
1177	Ubiquitous (DS+CS)	Unassigned	0.0730994	0.147832	0.144204	0.121563	0.102384	0.0600781	0.123001	0.172626	0	0.339905	0.128469	0	0	0	0	0.0500281	0.0183688	0.0174535	0.0286168	0	0	0.4	0	0	0.08	0	0	0.0635728	0	0	0	0	0.00908183
2023	Ubiquitous (DS+CS)	Unassigned	0.116959	0.11498	0.0850434	0.112212	0.0438789	0.105137	0.0307503	0	0	0.0906413	0.0699602	0.710415	0.221484	0.231579	0.387826	1.2382	1.01947	1.3701	1.20926	0	0	0	0	0	0	0	0	0.0317864	0	0	0	0	0.00454091
1883	Ubiquitous (DS+CS)	Unassigned	3.26023	3.38371	2.48105	0.336637	0.263273	0.255332	0.95326	0.567201	0.652529	0.203943	1.23572	0	0.0692137	0.0631579	0.0441239	0.200113	0.174504	0.113448	0.162688	0.153139	0	0.4	0.390625	0	0.188753	0.285481	0.43573	3.30579	3.91189	0.290698	0.591716	0.298507	1.30283
1574	Ubiquitous (DS+CS)	Unassigned	0.175439	0.213535	0.221852	0.00935104	0	0	1.26076	0.986436	0	0.747791	0.361517	0	0	0	0	0.00625352	0	0	0.00208451	0.306279	0	0.6	0	0	0.181256	0.163132	0.254176	0.286078	0.417774	0	0	0	0.160166
362	Ubiquitous (DS+CS)	Unassigned	0.0730994	0.11498	0.221852	0.430148	0.526547	0.345449	0.430504	0.443896	0.326264	0.566508	0.347925	0.0120409	0	0.0210526	0.0110312	0.23138	0.385746	0.27053	0.295885	0.612557	0	0.2	0.390625	0	0.240636	0.0815661	0	0.540369	0.265856	0	0	0	0.126827
1899	Ubiquitous (DS+CS)	Unassigned	0.921053	1.1498	0.835644	0.0280531	0.0292526	0.0300391	0.0922509	0.0739827	0	0	0.316008	0.0240819	0	0	0.00802729	0	0.0183688	0.00872676	0.00903187	0.153139	0	0.2	0.390625	0	0.148753	1.22349	0.580973	0.190718	0.531713	0.436047	0.473373	0	0.490902
842	Ubiquitous (DS+CS)	Unassigned	0.277778	0.312089	0.288408	0.289882	0.190142	0.135176	0.123001	0.419236	0.163132	0	0.219884	0	0.0138427	0.0631579	0.0256669	0.100056	0.0551065	0.0261803	0.0604477	0.153139	0	0.2	0	0	0.0706279	1.10114	0.689906	0	0	0	0	1.19403	0.42644
905	Ubiquitous (DS+CS)	Unassigned	0.233918	0.229961	0.24034	0.280531	0.190142	0.240312	0.338253	0.197287	0	0.113302	0.206405	0	0	0	0	0.0625352	0.0183688	0.0785409	0.0531483	0	0	0	0	0	0	0.856444	1.16195	0	0	0	0	0	0.288341
1179	Ubiquitous (DS+CS)	Unassigned	0.0292398	0.0164258	0.0221852	0.233776	0.190142	0.225293	0.215252	0.172626	0	0.589168	0.169411	0.0240819	0	0	0.00802729	0.112563	0.0275533	0.0349071	0.0583412	0	0	0	0	0	0	0.203915	0.290487	0	0.113938	0	0	0	0.0869057
643	Ubiquitous (DS+CS)	Unassigned	0.0730994	0.11498	0.0924385	0.458201	0.468042	0.450586	0.0307503	0	0	0	0.16881	0	0	0.0842105	0.0280702	0.0812957	0.0918442	0.0610874	0.0780758	0	0	0	0	0.347222	0.0694444	0.326264	0.580973	0	0	0	0	0	0.129605
262	Ubiquitous (DS+CS)	Unassigned	0	0	0	0.355339	0.263273	0.345449	0	0	0	0	0.0964062	0.180614	0.0692137	0.0842105	0.111346	0.012507	0.0551065	0.00872676	0.0254468	0	0	0	0	0	0	0.897227	0.907771	0	0.0379795	0	0	0	0.263282
701	Ubiquitous (DS+CS)	Unassigned	0.0877193	0.0985545	0.114624	0.0935104	0.146263	0.285371	0	0.0739827	0	0	0.0900025	0.493679	0.0692137	0.821053	0.461315	0	0.0275533	0	0.00918442	0	0	0.4	0	0	0.08	0.122349	0.217865	0.127146	0.075959	0.145349	0.35503	0	0.1491
839	Ubiquitous (DS+CS)	Unassigned	0.0146199	0.0164258	0.0110926	0.0841593	0.11701	0.150195	0	0	0	0	0.0393503	0.674293	1.50886	1.34737	1.17684	0.0187606	0.101029	0.0872676	0.069019	0	0	0	0	0	0	0.326264	0	0.0635728	0	0	0	0	0.055691
48	Ubiquitous (DS+CS)	Unassigned	0	0	0.00369754	0	0	0	0	0.0246609	0	0	0.00283585	0	0	0	0	0.356451	0.0551065	0.148355	0.186637	0	0	0	0	0	0	0	0	0.0317864	0	0	0	0.597015	0.0898288
1119	Ubiquitous (DS+CS)	Unassigned	0.0438596	0.0328515	0.0850434	0	0	0	0.0922509	0	0	0	0.0254006	0	0	0	0	0	0	0	0	0	0	0.2	0.390625	0	0.118125	1.38662	1.16195	0.0317864	0.0379795	0	0.35503	0	0.424766
658	Ubiquitous (DS+CS)	Unassigned	0.146199	0.180683	0.366057	0.0467552	0.0292526	0.0300391	0	0.0246609	0	0	0.0823646	0	0	0	0	0.00625352	0	0.0174535	0.00790235	0	0	0	0	0	0	1.18271	1.30719	0.731087	0.265856	0.726744	0.828402	0	0.720284
309	Coastal (CS)	Lineage 1b*	0	0	0	0	0	0	0	0	0	0	0	0	0	0	0	7.31662	1.46032	0.209442	2.99546	0	0	0	0	0	0	0	0.0726216	0.127146	0.0379795	0	0	0	0.0339638
992	Coastal (CS)	Lineage 1b	0	0	0	0	0	0	0	0	0	0	0	0	0	0	0	0	0	0	0	0	0	0	0	0	0	1.10114	1.19826	1.08074	1.13938	0	0	0	0.645646
2246	Coastal (CS)	Lineage 1b	0.0146199	0	0.00739508	0	0	0	0	0	0	0	0.0022015	0	0	0	0	0	0	0	0	0	0	0	0	0	0	2.61011	2.75962	0.190718	0.379795	0.145349	0	0.298507	0.912015
1057	Coastal (CS)	Lineage 1b*	0	0	0	0	0	0	0	0	0	0	0	0	0	0	0	0	0	0	0	0	0	0	0	0	0	0.163132	0.108932	0.0317864	0.0379795	5.23256	4.14201	3.58209	1.89978
1943	Coastal (CS)	Lineage 1b*	0	0	0	0	0	0	0	0	0	0	0	0	0	0	0	0	0	0	0	0	0	0	0	0	0	3.79282	3.7037	2.25683	2.62058	3.77907	3.90533	2.08955	3.16398
990	Coastal (CS)	Lineage 1b*	0.0146199	0	0.0110926	0	0	0	0	0	0	0	0.00257125	0	0	0	0	0	0	0	0	0	0	0	0	0	0	3.22186	3.37691	4.35474	4.13976	4.36047	4.61538	1.79104	3.69431
988	Coastal (CS)	Lineage 1b	0	0	0	0	0	0	0	0	0	0	0	0	0	0	0	0	0	0	0	0	0	0	0	0	0	4.5677	5.95497	11.6656	8.16559	0	0	0	4.33627
2245	Coastal (CS)	Lineage 1b*	0	0	0	0	0	0	0	0	0	0	0	0	0	0	0	0	0	0	0	0	0	0	0	0	0	4.0783	4.28468	2.60648	2.50665	1.30814	1.18343	36.7164	7.5263
2111	Coastal (CS)	Lineage 3	0.0438596	0	0.0924385	0	0	0	0	0	0	0	0.0136298	0	0	0	0	0	0	0	0	0	0	0	0	0	0	1.95759	1.74292	1.30324	0.949487	1.16279	1.18343	1.49254	1.39886
1106	Coastal (CS)	Lineage 5	0	0	0	0	0	0	0	0	0	0	0	0	0	0	0	0	0	0	0	0	0	0	0	0	0	0.897227	1.37981	1.36682	2.50665	1.88953	0.946746	0.298507	1.32647
1493	Coastal (CS)	Lineage 6a*	0	0	0	0.0467552	0.0877578	0.0300391	0	0	0	0	0.0164552	0	0	0	0	0	0	0	0	0	0	0	0	0	0	0.530179	1.0167	3.75079	3.75997	2.32558	3.66864	24.7761	5.68971
1239	Coastal (CS)	Lineage 10	0.0438596	0.0164258	0.0110926	0	0	0	0	0	0	0	0.0071378	0	0	0	0	0	0	0	0	0	0	0	0	0	0	0.530179	0.108932	1.11252	1.89897	0	0.591716	0	0.606047
1264	Coastal (CS)	Lineage 10	0	0	0.00739508	0	0	0	0	0	0	0	0.000739508	0	0	0	0	0	0	0	0	0	0	0	0	0	0	0.734095	0.653595	2.63827	3.79795	1.59884	0.35503	0	1.39683
966	Coastal (CS)	Lineage 10*	0	0	0	0	0	0	0	0	0	0	0	0	0	0	0	0	0	0	0	0	0	0	0	0	0	0.448613	0.290487	0.317864	0.607672	4.50581	4.3787	0	1.50702
28	Coastal (CS)	Lineage 11	0	0	0	0	0	0	0.0307503	0	0	0	0.00307503	0	0	0	0	0	0	0	0	0	0	0	0	0	0	1.38662	1.30719	1.30324	1.70908	0	0	0	0.815162
881	Coastal (CS)	Lineage 11	0	0	0	0	0	0	0	0	0	0	0	0	0	0	0	0	0	0	0	0	0	0	0	0	0	0.122349	0.326797	2.35219	3.19028	2.61628	2.95858	0	1.65235
500	Coastal (CS)	Lineage 12	0	0	0	0	0	0	0	0	0	0	0	0	0	0	0	0	0	0	0	0	0	0	0	0	0	0.203915	0.254176	0.858233	0.607672	10.7558	15.2663	0	3.9923
604	Coastal (CS)	Unassigned	0	0	0	0	0	0	0	0	0	0	0	0	0	0	0	0	0	0	0	0	0	0	0	0	0	0.93801	1.12564	0	0.0379795	0	0	0.597015	0.38552
1274	Coastal (CS)	Unassigned	0	0	0	0	0	0	0	0	0	0	0	0	0	0	0	0	0	0	0	0	0	0	0	0	0	0.774878	1.0167	0.572155	0.797569	0	0	0	0.451615
738	Coastal (CS)	Unassigned	0	0	0	0	0	0	0	0	0	0	0	0	0	0	0	0	0	0	0	0	0	0	0	0	0	1.42741	1.77923	0	0	0	0	0	0.458091
656	Coastal (CS)	Unassigned	0	0	0	0	0	0	0	0	0	0	0	0	0	0	0	0	0	0	0	0	0	0	0	0	0	2.97716	2.54176	0	0	0	0	0	0.788417
405	Coastal (CS)	Unassigned	0	0	0	0	0	0	0	0	0	0	0	0	0	0	0	0	0	0	0	0	0	0	0	0	0	0.734095	0.980392	2.22505	1.93695	0	0	0	0.839498
105	Coastal (CS)	Unassigned	0	0	0	0	0	0	0	0	0	0	0	0	0	0	0	0	0	0	0	0	0	0	0	0	0	0.693312	0.43573	0.158932	0.189897	2.18023	2.72189	0	0.911428
258	Coastal (CS)	Unassigned	0	0	0	0	0	0	0	0	0	0	0	0	0	0	0	0	0	0	0	0	0	0	0	0	0	4.11909	2.25127	0	0	0.436047	0.35503	0	1.02306
1818	Coastal (CS)	Unassigned	0	0	0	0	0	0	0	0	0	0	0	0	0	0	0	0	0	0	0	0	0	0	0	0	0	3.62969	4.61147	0.0317864	0.113938	0	0	0	1.19813
235	Coastal (CS)	Unassigned	0	0	0	0	0	0	0	0	0	0	0	0	0	0	0	0	0	0	0	0	0	0	0	0	0	4.64927	4.06681	0	0	0	0	0	1.24515
677	Coastal (CS)	Unassigned	0	0	0.00369754	0.00935104	0	0	0	0	0	0	0.00130486	0	0	0	0	0	0	0	0	0	0	0	0	0	0	2.85481	2.57807	0.158932	0	2.32558	2.01183	0	1.41846
364	Coastal (CS)	Unassigned	0	0	0	0	0	0	0	0	0	0	0	0	0	0	0	0.00625352	0	0	0.00208451	0	0	0	0	0	0	4.60848	4.75672	0	0.075959	0.436047	0.236686	0	1.44484
1819	Coastal (CS)	Unassigned	0	0	0	0	0	0	0	0	0	0	0	0	0	0	0	0	0	0	0	0	0	0	0	0	0	2.81403	2.25127	2.28862	2.31675	0.290698	0.35503	0	1.47377
1944	Coastal (CS)	Unassigned	0	0	0	0	0	0	0	0	0	0	0	0	0	0	0	0	0	0	0	0	0	0	0	0	0	1.59054	0.944081	0.0317864	0.227877	5.23256	4.73373	2.38806	2.16409
983	Coastal (CS)	Unassigned	0	0	0	0	0	0	0	0	0	0	0	0	0	0.0421053	0.0140351	0	0	0	0	0	0	0	0	0	0	3.87439	4.21206	1.14431	1.21534	0.581395	0.710059	6.26866	2.57232
234	Coastal (CS)	Unassigned	0	0	0	0	0	0	0	0	0	0	0	0	0	0	0	0	0	0	0	0	0	0	0	0	0	2.97716	1.96078	5.24476	4.8234	6.68605	8.28402	10.7463	5.81749
2107	Coastal (CS)	Unassigned	0	0.0164258	0	0	0	0	0	0	0	0	0.00164258	0	0	0	0	0	0.00918442	0	0.00306147	0	0	0	0	0	0	7.50408	9.33188	2.95613	3.3422	20.9302	20.355	0	9.20279
2238	Other (n)	Lineage 1a	0	0	0	0	0	0	0	0	0	0	0	0	0	0	0	0.725408	0.0367377	0.253076	0.338407	0	0	0	0	0	0	0	0	0	0	0	0	0	0
1365	Other (n)	Lineage 1a*	0	0	0	0	0	0	0	0	0	0	0	0	0	0	0	0.662873	0.064291	0.436338	0.387834	0	0	0	0	0	0	0	0	0	0	0	0	0	0
1521	Other (n)	Lineage 1a*	0	0	0	0	0	0	0	0	0	0	0	0	0	0	0	0.481521	0	0.244349	0.241957	0	0	0	0	0	0	0	0	0	0	0	0	0	0
1923	Other (n)	Lineage 1a*	0	0	0	0	0	0	0	0	0	0	0	0	0	0	0	1.55713	0.47759	2.31259	1.4491	0	0	0	0	0	0	0	0	0.0317864	0	0	0	0	0.00454091
1707	Other (n)	Lineage 1b	0	0	0	0	0	0	0	0	0	0	0	1.34859	2.31174	2.25263	1.97099	0	0	0.00872676	0.00290892	0	0	0	0	0	0	0	0	0	0	0	0	0	0
1065	Other (n)	Lineage 5	0	0	0	0	0	0	0	0	0	0	0	0	0	0	0	0.619098	0	0.32289	0.313996	0	0	0	0	0	0	0	0	0	0	0	0	0	0
889	Other (n)	Lineage 9	0	0	0	0	0	0	0	0	0	0	0	0	0	0	0	0	0	0	0	0	0	0.2	27.3438	2.43056	5.99486	0	0	0	0	0	0	0	0
401	Other (n)	Unassigned	0	0	0	0	0	0	0	0	0	0	0	0.0240819	0.0138427	0.0210526	0.0196591	1.09437	3.22373	0.628327	1.64881	0	0	0	0	0	0	0	0	0	0	0	0	0	0
1145	Other (n)	Unassigned	0	0	0	0	0	0	0	0	0	0	0	1.92655	2.63012	2.96842	2.50836	0	0	0	0	0	0	0	0	0	0	0	0	0	0	0	0	0	0
20	Other (n)	Unassigned	0	0	0	0	0	0	0	0	0	0	0	1.92655	1.78571	2.21053	1.97426	0	0	0.0261803	0.00872676	0	0	0	0	0	0	0	0	0	0	0	0	0	0
964	Other (n)	Unassigned	0	0	0	0	0	0	0	0	0	0	0	0	0	0	0	0.975549	0.835783	0.628327	0.813219	0	0	0	0	0	0	0	0	0	0	0	0	0	0
402	Other (n)	Unassigned	0	0	0	0	0	0	0	0	0	0	0	1.34859	1.82724	1.28421	1.48668	0	0	0	0	0	0	0	0	0	0	0	0	0	0	0	0	0	0
51	Other (n)	Unassigned	0	0	0	0	0	0	0	0	0	0	0	0	0	0	0	0.300169	0.698016	0.462519	0.486901	0	0	0	0	0	0	0	0	0	0	0	0	0	0
1484	Other (n)	Unassigned	0	0	0	0	0	0	0	0	0	0	0	0	0	0	0	0	0	0	0	5.8193	25	7	8.20312	17.3611	12.6767	0	0	0	0	0	0	0	0
1982	Other (n)	Unassigned	0	0	0	0	0	0	0	0	0	0	0	0	0	0	0	0.200113	0.211242	0.392704	0.26802	0	0	0	0	0	0	0	0	0	0	0	0	0	0
15	Other (n)	Unassigned	0	0	0	0	0	0	0	0	0	0	0	0	0	0	0	0.331436	0.202057	0.340344	0.291279	0	0	0	0	0	0	0	0	0	0	0	0	0	0
