# Supplementary material for: Diversity and metabolism of Woeseiales bacteria, global members of marine sediment communities
Source: ISME J. 2020 Jan 27;14(4):1042–56. doi: 10.1038/s41396-020-0588-4 (PMC7082342; doi:10.1038/s41396-020-0588-4)
Supplement: Supplementary file 16 — Table S11 [file 41396_2020_588_MOESM16_ESM.xlsx]

## Sheet: Sheet1
Table S11. Regression and correlation statistics for log10-transformed Woeseiales cell densities with environmental parameters.
Parameter	R2 adj.	F-value	aDF	p-value	R (Pearson)	p-value	Rho (Spearman)	p-value	Correlation
Water depth [m]	0.31	29.25	1,61	<0.001	-0.57	<0.001	-0.66	<0.001	negative
Latitude	0.08	6.44	1,61	0.014	0.31	0.014	0.35	0.005	positive
bTOC wt [%]	0.09	7.15	1,61	0.01	0.32	0.009	0.46	0.0001	positive
cPP [g m-2 a-1]	0.06	4.73	1,57	0.034	0.28	0.034	0.62	<0.001	positive
a Values given as numerator, denominator degrees of freedom
b Total organic carbon (TOC); Seiter et al. (see ref [18] in main text)
c Calculated based on log10-transformed primary productivity (PP) values; Seiter et al. (see ref [18] in main text)
