# Supplementary material for: Diversity and metabolism of Woeseiales bacteria, global members of marine sediment communities
Source: ISME J. 2020 Jan 27;14(4):1042–56. doi: 10.1038/s41396-020-0588-4 (PMC7082342; doi:10.1038/s41396-020-0588-4)
Supplement: Supplementary file 17 — Table S12 [file 41396_2020_588_MOESM17_ESM.xlsx]

## Sheet: Sheet1
Table S12. Test of the relationship between the density of Woeseiales cells (log10-transformed) in sediment samples and both the depth of the sampled sediment layers and sediment oxygen concentration.
The test was performed using a general linear mixed model created with the R-package lmerTest.
Parameter	R2	F-value	aDF	p-value	Correlation
Sediment depth [m]	0.27	20.18	1,31.59	<0.001	negative
bOxygen [µM]	0.49	53.67	1,31.85	<0.001	positive
a Values given as numerator, denominator degrees of freedom
b Calculated based on log10-transformed oxygen concentrations
