# Supplementary material for: Diversity and metabolism of Woeseiales bacteria, global members of marine sediment communities
Source: ISME J. 2020 Jan 27;14(4):1042–56. doi: 10.1038/s41396-020-0588-4 (PMC7082342; doi:10.1038/s41396-020-0588-4)
Supplement: Supplementary file 18 — Table S13 [file 41396_2020_588_MOESM18_ESM.xlsx]

## Sheet: Sheet1
Table S13. Characteristics of genomes, single cell genomes and metagenome bins investigated in this study.
Data types		Single cell genomes			Genome bins				Genome
Genome/Organism designation		SAG M06	SAG B02	SAG 1868_B	bin1_HGIV	bin2_HGIV	bin 20_j1	bin WOR_SG8_31	Woeseia oceani XK5
Accession		PRJEB20570	PRJEB20570	ID 2651869504 (IMG Genome)	PRJEB20570	PRJEB20570	ID 2651869885 (IMG Genome)	LJTI00000000 (Genbank)	NZ_CP016268 (Genebank)
Reference		This study	This study	Mußmann et al. 2017 (see ref [8] in main text)	This study	This study	Mußmann et al. 2017 (see ref [8] in main text)	Baker et al. 2015 (see ref [13] in main text)	Du et al. 2016 (see ref [10] in main text)
Sample origin	Geographic location	Fram Strait, Arctic Oceana	Fram Strait, Arctic Oceana	Janssand, Germanya	Fram Strait, Arctic Oceana	Fram Strait, Arctic Oceana	Janssand, Germanya	White Oak River, North Carolina, USA	Xiqoshi island, Chinaa
	Sample type	Deep-sea surface sediment	Deep-sea surface sediment	Marine coastal sediment	Deep-sea surface sediment	Deep-sea surface sediment	Marine coastal sediment	Estuarine sediment	Marine coastal sediment
	Water depth (meter)	2 500 m	2 500 m	-	2 500 m	2 500 m	-	-	-
Genome assembly statistics	Assembly size [bp]	1 067 518	161 171	2 277 554	1 167 688	1 219 587	2 404 210	5 968 366	4 059 891
	N50 [bp]	24 372	16 243	22 940	2 766	2 502	20 713	37 817	-
	No. Scaffolds	87	13	358	495	546	298	266	1
	GC [%]	53.9	51.1	59.9	55.9	55.9	56.5	62.6	57.8
	Predicted genes	1067	190	2 333	1 432	1 597	2 424	5 821	3 646
	Completeness [%]b	16.3	N/Ac	48.3	35.31	42.53	48.4	100	100
	tRNAs	12	0	26	7	3	25	68	45
	rRNAs	5S; 16S; 23S (1x)	5S; partial 16S (1x)	5S; 16S; 23S (1x)	-	-	5S; 16S; 23S	5S; 16S	5S; 16S; 23S (1x)
	Contamination [%]b	0.2	0.0	0.4	6.93	6.1	2.6	99.69	0
	Strain heterogeneityb	0.0	0.0	0.0	4.35	4.17	0.0	53.27	0
a Geographical location and additional information of sampling sites are presented in Table S1
b based on CheckM analysis using y-Proteobacteria for the gene marker set
c too small obtained partial genome to provide any type of meaningful estimate
