# Supplementary material for: Diversity and metabolism of Woeseiales bacteria, global members of marine sediment communities
Source: ISME J. 2020 Jan 27;14(4):1042–56. doi: 10.1038/s41396-020-0588-4 (PMC7082342; doi:10.1038/s41396-020-0588-4)
Supplement: Supplementary file 19 — Table S14 [file 41396_2020_588_MOESM19_ESM.xlsx]

## Sheet: Sheet1
Table S14. Manually curated annotations of putative proteins encoded in the genome of Woeseia oceani XK5.
The list is non exhaustive and solely include those coding sequences that were used for the metabolic reconstruction shown in Figure 6 (it focuses on pathways for the conservation of energy in presence of oxygen and for the catabolism of sugars, lipids and proteins).
Curated annotation of predicted gene products	Locus tag	Predicted gene product annotation	Protein length	Transmembrane domains	Protein family (PFAM)		COG
					Accession	e-value	Accession	e-value
Respiratory Chain
NADH:quinone oxidoreductase (NADH dehydrogenase-1)
NADH-quinone oxidoreductase subunit A	BA177_10125	NADH-quinone oxidoreductase subunit A	118	2	PF00507	7.14e-42	COG0838	2.77e-38
NADH-quinone oxidoreductase subunit B	BA177_10120	NADH-quinone oxidoreductase subunit B	175	0	PF01058	1.54e-33	COG0377	4.02e-109
NADH-quinone oxidoreductase subunit C	BA177_10115	NADH-quinone oxidoreductase subunit C	232	0	PF00329	5.63e-54	COG0852	1.11e-58
NADH-quinone oxidoreductase subunit D	BA177_10110	NADH-quinone oxidoreductase subunit D	417	0	PF00346	9.36e-179	COG0649	0.0
NADH-quinone oxidoreductase subunit E	BA177_10105	NADH dehydrogenase	163	0	PF01257	4.06e-70	COG1905	3.75e-67
NADH-quinone oxidoreductase subunit F	BA177_10100	NADH-quinone oxidoreductase subunit F	434	0	PF01512	2.23e-54	COG1894	0.0
					PF10589	1.90e-45
					PF10531	1.31e-10
NADH-quinone oxidoreductase subunit G	BA177_10095	NADH-quinone oxidoreductase	722	0	PF00384	9.66e-27	COG1034	0.0
					PF10588	1.91e-17
NADH-quinone oxidoreductase subunit H	BA177_10090	NADH-quinone oxidoreductase subunit H	356	7	PF00146	4.93e-138	COG1005	2.25e-126
NADH-quinone oxidoreductase subunit I	BA177_10085	NADH-quinone oxidoreductase subunit I	162	0	PF12838	7.60e-12	COG1143	2.64e-58
NADH-quinone oxidoreductase subunit J	BA177_10080	NADH:ubiquinone oxidoreductase subunit J	200	4	PF00499	3.48e-28	COG0839	9.72e-29
NADH-quinone oxidoreductase subunit K	BA177_10075	NADH-quinone oxidoreductase subunit K	101	2	PF00420	2.04e-17	COG0713	9.49e-30
NADH-quinone oxidoreductase subunit L	BA177_10070	NADH-quinone oxidoreductase subunit L	655	15	PF00361	3.95e-70	COG1009	0.0
					PF00662	1.20e-22
NADH-quinone oxidoreductase subunit M	BA177_10065	NADH-quinone oxidoreductase subunit M	509	14 (15?)	PF01059	3.49e-04	COG1008	0.0
					PF00361	4.96e-66
NADH-quinone oxidoreductase subunit N	BA177_10060	NADH-quinone oxidoreductase subunit N	477	13	PF00361	6.36e-57	COG1007	5.49e-124
Succinate:quinone oxidoreductase (Succinate dehydrogenase)
Succinate dehydrogenase subunit C	BA177_07725	Succinate dehydrogenase, cytochrome b556 subunit	124	3	PF01127	2.43e-26	COG2009	5.54e-20
Succinate dehydrogenase subunit D	BA177_07730	Succinate dehydrogenase, hydrophobic membrane anchor protein	129	3	PF01127	4.72e-08	COG2142	1.15e-11
Succinate dehydrogenase subunit A	BA177_07735	Succinate dehydrogenase flavoprotein subunit	594	0	PF00890	3.49e-141	COG1053	0.0
					PF02910	2.93e-66
Succinate dehydrogenase subunit B	BA177_07740	Succinate dehydrogenase iron-sulfur subunit	260	0	PF13085	6.33e-46	COG0479	7.60e-116
Succinate dehydrogenase subunit E	BA177_07745	Succinate dehydrogenase assembly factor 2	85	0	PF03937	5.05e-21	COG2938	2.97e-18
Cytochrome bc1
Cytochrome bc complex cytochrome b subunit	BA177_14250	Cytochrome bc complex cytochrome b subunit	402	9	PF00032	1.94e-48	COG1290	2.40e-127
					PF00033.	2.34e-64
Rieske iron-sulfur protein (ubiquinol-cytochrome c reductase)	BA177_14255	Ubiquinol-cytochrome c reductase iron-sulfur subunit	194	1	PF00355	4.58e-10	COG0723	1.47e-37
					PF10399	1.15e-05
Cytochrome c1	BA177_14245	Hypothetical protein	246	2	PF02167	1.21e-26	COG2857	8.73e-54
Heme-copper oxygen reductases
Heme-copper oxygen reductase 1 (Type cbb3, Subunit 1)	BA177_05500	Cytochrome c oxidase, cbb3-type subunit I	471	12	PF00115	5.55e-105	COG3278	0.0
Heme-copper oxygen reductase 1 (Type, cbb3, Subunit 2)	BA177_05505	Cytochrome c oxidase, cbb3-type subunit II	201	1	PF02433	3.61e-117	COG2993	6.74e-110
Cbb3-type cytochrome c oxidase assembly chaperone	BA177_05510	CcoQ/FixQ family Cbb3-type cytochrome c oxidase assembly chaperone	61	1	PF05545	3.84e-05	COG4736	1.22e-03
Heme-copper oxygen reductase 1 (Type cbb3, Subunit 3)	BA177_05515	Cbb3-type cytochrome c oxidase subunit III	295	2	PF13442	1.85e-08	COG2010	4.33e-14
					PF14715	5.20e-15
Heme-copper oxygen reductase 2 (Subunit 1)	BA177_15545	Cytochrome c oxidase subunit I	583	12	PF00115	2.01e-139	COG0843	0.0
Heme-copper oxygen reductase 2 (Subunit 2)	BA177_15550	Cytochrome-c oxidase	450	3	PF00116	1.07e-18	COG1622	4.93e-58
					PF00034	2.62e-10	COG2863	1.19e-22
Heme-copper oxygen reductase 2 (Subunit 3)	BA177_15535	Bb3-type cytochrome oxidase subunit IV	225	5	PF00510	1.52e-18	COG1845	6.50e-56
Heme-copper oxygen reductase 2 (Subunit 4)	BA177_15530	Cytochrome C oxidase subunit IV	114	3	PF03626	7.44e-10	COG5605	6.16e-37
Heme-copper oxygen reductase 3 (Subunit 2)	BA177_18000	Cytochrome c oxidase subunit II	267	3	PF00116	9.19e-35	COG1622	5.38e-64
					PF02790	1.92e-09
Heme-copper oxygen reductase 3 (Subunit 1)	BA177_18005	Cytochrome c oxidase subunit I	537	12	PF00115	1.38e-154	COG0843	0.0
Heme-copper oxygen reductase 3 (Subunit 3)	BA177_18015	Cytochrome c oxidase subunit 3	289	7	PF00510	8.99e-63	COG1845	1.37e-53
Proton-pumping pyrophosphatase
Proton-pumping pyrophosphatase	BA177_14430	Sodium-translocating pyrophosphatase	679	15	PF03030	0.0	COG3808	0.0
ATP synthase (F1F0)
ATP synthase, subunit I	BA177_00130	Uncharacterized protein	143	4	PF03899	2.58e-09	COG3312	1.63e-10
ATP synthase (F0 region), subunit A	BA177_00135	ATP synthase subunit a	281	6	PF00119	8.50e-57	COG0356	5.35e-66
ATP synthase (F0 region), subunit C	BA177_00140	ATP synthase subunit c	89	2	PF00137	3.65e-04	COG0636	5.32e-10
ATP synthase (F0 region), subunit B	BA177_00145	ATP synthase subunit b	157	1	PF00430	1.66e-19	COG0711	3.27e-29
ATP synthase (F1 region), subunit delta	BA177_00150	ATP synthase subunit delta	187	0	PF00213	2.94e-53	COG0712	1.37e-45
ATP synthase (F1 region), subunit alpha	BA177_00155	ATP synthase subunit alpha	513	0	PF00006	6.37e-105	COG0056	0.0
					PF00306	1.39e-62
					PF02874	2.31e-12
ATP synthase (F1 region), subunit gamma	BA177_00160	ATP synthase gamma chain	290	0	PF00231	5.00e-141	COG0224	6.51e-148
ATP synthase (F1 region), subunit beta	BA177_00165	ATP synthase subunit beta	459	0	PF00006	1.39e-97	COG0055	0.0
					PF02874	6.45e-18
ATP synthase (F1 region), subunit epsilon	BA177_00170	ATP synthase epsilon chain	138	0	PF00401	4.29e-06	COG0355	6.40e-45
					PF02823	2.75e-38
Hexose and pentose metabolism
Embden-Meyerhof-Parnas (EMP) pathway (glycolysis)
Glucokinase	BA177_01895	Glucokinase	324	0	PF02685	2.11e-115	COG0837	8.70e-103
Phosphoglucoisomerase	BA177_06615	Glucose-6-phosphate isomerase	552	0	PF00342	0.0	COG0166	2.23e-176
Phosphofructokinase (Ppi-dependent enzyme)	BA177_14425	Pyrophosphate--fructose 6-phosphate 1-phosphotransferase	420	0	PF00365	8.40e-62	COG0205	1.12e-61
Fructose-1,6-bisphosphate aldolase	BA177_10565	Fructose-bisphosphate aldolase	339	0	PF00274	0.0	COG3588	9.61e-164
Triose phosphate isomerase	BA177_10140	Triosephosphate isomerase	253	0	PF00121	1.48e-120	COG0149	3.86e-109
Glyceraldehyde-3-phosphate dehydrogenase	BA177_14360	Glyceraldehyde-3-phosphate dehydrogenase	337	0	PF02800	7.89e-81	COG0057	0.0
					PF00044
Phosphoglycerate kinase	BA177_14355	Phosphoglycerate kinase	389	0	PF00162	9.08e-175	COG0126	3.93e-168
Phosphoglyceromutase	BA177_05830	2,3-bisphosphoglycerate-dependent phosphoglycerate mutase	246	0	PF00300	1.28e-37	COG0588	1.24e-139
Enolase	BA177_07650	Enolase	427	0	PF00113	5.21e-154	COG0148	0.0
					PF03952	4.31e-69
Pyruvate kinase	BA177_14350	Pyruvate kinase	477	0	PF00224	7.76e-128	COG0469	0.0
					PF02887	1.68e-38
Gluconeogenesis
Pyruvate phosphate dikinase (PEP synthase)	BA177_10385	Phosphoenolpyruvate synthase	775	0	PF00391	3.73e-31	COG0574	0.0
					PF02896	3.10e-52
					PF01326	5.18e-148
Entner-Doudoroff pathway (enzymes shared with the EMP pathway are shown above)
Glucose-6-phosphate dehydrogenase	BA177_01880	Glucose-6-phosphate 1-dehydrogenase	490	0	PF02781	0.0	COG0364	0.0
					PF00479	5.05e-74
6-phosphogluconolactonase	BA177_01885	6-phosphogluconolactonase	228	0	PF01182	4.82e-47	COG0363	5.13e-40
Phosphogluconate dehydratase	BA177_01890	Phosphogluconate dehydratase	612	0	PF00920	0.0	COG0129	0.0
KDPG (2-dehydro-3-deoxyphosphogluconate) aldolase	BA177_01740	2-dehydro-3-deoxyphosphogluconate aldolase	215	0	PF01081	2.26e-65	COG0800	5.02e-75
N-acetylglucosamine oxidation pathway
N-acetylglucosamine-6-phosphate deacetylase	BA177_01810	N-acetylglucosamine-6-phosphate deacetylase	383	0	PF01979	2.25e-16	COG1820	1.80e-144
Glucosamine-6-phosphate deaminase	BA177_01815	Glucosamine-6-phosphate deaminase	265	0	PF01182	1.98e-19	COG0363	2.57e-74
Oxidative pentose phosphate pathway (enzymes shared with the EMP and ED pathways are shown above)
Phosphogluconate dehydrogenase	BA177_17130	6-phosphogluconate dehydrogenase (Decarboxylating)	304	0	PF00393	4.01e-12	COG1023	4.05e-142
					PF03446	9.92e-47
Ribose-5-phosphate isomerase	BA177_12845	Ribose-5-phosphate isomerase A	219	0	PF06026	6.48e-85	COG0120	8.81e-98
Transketolase	BA177_14365	Transketolase	676	0	PF02779	2.33e-58	COG0021	0.0
					PF02780	1.95e-19
					PF00456	0.0
Pyruvate dehydrogenase/Pyruvate-ferredoxin oxidoreductase
Pyruvate dehydrogenase E1	BA177_11215	Pyruvate dehydrogenase E1 component	887	0	PF00456	4.33e-13	COG2609	0.0
Pyruvate dehydrogenase E2	BA177_11210	Dihydrolipoamide acetyltransferase component of pyruvate dehydrogenase complex	548	0	PF00198	5.42e-92	COG0508	1.67e-127
					PF00364	8.56e-18
					PF02817	9.92e-13
Pyruvate dehydrogenase E3	BA177_11205	Dihydrolipoyl dehydrogenase	585	0	PF00364	2.36e-16	COG0508	2.43e-15
					PF07992	5.32e-71	COG1249	0.0
					PF02852	9.42e-41	COG0508	2.43e-15
2-oxoacid ferredoxin oxidoreductase, alpha subunit	BA177_02475	Ferredoxin oxidoreductase	600	0	PF01558	4.44e-36	COG0674	2.56e-54
					PF01855	1.84e-49
2-oxoacid ferredoxin oxidoreductase, beta subunit	BA177_02480	2-oxoglutarate ferredoxin oxidoreductase subunit beta	351	0	PF02775	3.04e-22	COG1013	1.96e-59
Fatty acid catabolism
Beta-oxidation
Acyl-CoA synthetase 1	BA177_04485	Uncharacterized protein	516	0	PF00501	3.38e-78	COG0318	9.93e-124
					PF13193	1.82e-19
Acyl-CoA synthetase 2	BA177_05805	Long-chain fatty acid--CoA ligase	546	0	PF00501	1.10e-97	COG0318	2.80e-172
					PF13193	2.35e-24
Acyl-CoA synthetase 3	BA177_06265	Acetyl-coenzyme A synthetase	649	0	PF16177	2.65e-20	COG0365	0.0
					PF00501	7.78e-98
					PF13193	4.98e-31
Acyl-CoA synthetase 4	BA177_06785	Uncharacterized protein	515	0	PF00501	3.97e-87	COG0318	1.21e-137
					PF13193	1.66e-18
Acyl-CoA synthetase 5	BA177_06890	Acyl-CoA ligase (AMP-forming), exosortase A system-associated	530	0	PF00501	5.19e-91	COG0318	2.93e-126
					PF13193	4.02e-16
Acyl-CoA synthetase 6	BA177_11605	Uncharacterized protein	521	2	PF00501	3.27e-91	COG0318	6.23e-129
					PF13193	1.14e-16
Acyl-CoA synthetase 7	BA177_12190	Acetoacetate-CoA ligase	639	0	PF16177	1.04e-09	COG0365	4.91e-171
					PF00501	5.10e-42
					PF13193	4.12e-03
Acyl-CoA synthetase 8	BA177_17410	AMP-binding protein	563	0	PF00501	3.58e-125	COG0318	2.09e-180
					PF13193	1.31e-22
Acyl-CoA synthetase 9	BA177_17855	Long-chain-fatty-acid--CoA ligase	554	0	PF00501	2.75e-110	COG0318	1.07e-174
					PF13193	7.10e-20
Acyl-CoA dehydrogenase 1	BA177_00680	Acyl-CoA dehydrogenase	394	0	PF00441	2.18e-32	COG1960	1.25e-111
					PF02770	6.33e-28
					PF02771	4.59e-45
Acyl-CoA dehydrogenase 2	BA177_02030	Butyryl-CoA dehydrogenase	386	0	PF00441	1.21e-43	COG1960	4.81e-89
					PF02770	8.76e-19
					PF02771	4.14e-10
Acyl-CoA dehydrogenase 3	BA177_02305	Acyl-CoA dehydrogenase	843	2	PF00441	1.34e-08	COG1960	1.08e-58
					PF02770	2.40e-13
					PF02771	3.68e-22
					PF09317	5.66e-131
Acyl-CoA dehydrogenase 4	BA177_05750	Uncharacterized protein	376	0	PF00441	9.93e-26	COG1960	2.47e-73
					PF02770	1.00e-15
					PF02771	5.71e-16
Acyl-CoA dehydrogenase 5	BA177_05755	Pimeloyl-CoA dehydrogenase large subunit	400	0	PF00441	2.11e-14	COG1960	5.13e-86
					PF02770	5.51e-27
					PF02771	1.95e-21
Acyl-CoA dehydrogenase6	BA177_09590	Acyl-CoA dehydrogenase	388	0	PF00441	1.50e-55	COG1960	2.81e-139
					PF02770	1.54e-27
					PF02771	3.09e-46
Acyl-CoA dehydrogenase7	BA177_09630	Acyl-CoA dehydrogenase	405	0	PF00441	1.75e-33	COG1960	3.51e-94
					PF02770	1.09e-24
					PF02771	5.02e-13
Acyl-CoA dehydrogenase 8	BA177_11745	Acyl-CoA dehydrogenase	391	0	PF00441	4.74e-42	COG1960	1.29e-120
					PF02770	3.44e-29
					PF02771	4.83e-35
Acyl-CoA dehydrogenase 9	BA177_11830	Isovaleryl-CoA dehydrogenase	385	0	PF00441	3.12e-44	COG1960	2.81e-128
					PF02770	3.14e-30
					PF02771	1.13e-52
Enoyl-CoA hydratase/isomerase	BA177_09450	Uncharacterized protein	686	0	PF00725	8.60e-30	COG1250	2.06e-91
					PF02737	5.88e-52
					PF00378	2.45e-29
Enoyl-CoA hydratase/isomerase	BA177_11750	Uncharacterized protein	260	0	PF00378	7.61e-54	COG1024	4.69e-65
Enoyl-CoA hydratase/isomerase	BA177_11800	Uncharacterized protein	273	0	PF00378	5.25e-42	COG1024	3.53e-57
Enoyl-CoA hydratase/isomerase - 3-hydroxylacyl-CoA dehydrogenase	BA177_11755	3-hydroxyacyl-CoA dehydrogenase	724	0	PF00725	3.84e-17	COG1250	1.79e-100
					PF02737	8.31e-70
					PF00378	3.05e-34
Enoyl-CoA hydratase/isomerase - 3-hydroxylacyl-CoA dehydrogenase	BA177_14660	3-hydroxyacyl-CoA dehydrogenase	693	0	PF00725	1.19e-18	COG1250	2.67e-101
					PF02737	1.30e-74
					PF00378	1.21e-22
Thiolase 1	BA177_00605	Acetyl-CoA acetyltransferase	428	0	PF02803	3.66e-31	COG0183	2.28e-76
					PF00108	8.53e-54
Thiolase 2	BA177_04475	Lipid-transfer protein	401	0	PF02803	1.54e-06	COG0183	7.82e-69
					PF00108	1.21e-13
Thiolase 3	BA177_05865	Acetyl-CoA acetyltransferase	392	0	PF02803	1.67e-48	COG0183	3.04e-105
					PF00108	4.26e-93
Thiolase 4	BA177_07970	3-oxoacyl-[acyl-carrier-protein] synthase 3	322	0	PF08545	2.98e-37	COG0332	4.43e-162
					PF08541	4.06e-43
Thiolase 5	BA177_09180	3-oxoacyl-[acyl-carrier-protein] synthase 3	322	0	PF08545	4.38e-37	COG0332	5.98e-163
					PF08541	1.12e-44
Thiolase 6	BA177_11465	3-oxoadipyl-CoA thiolase	400	0	PF02803	7.12e-54	COG0183	1.99e-126
					PF00108	6.19e-82
Thiolase 7	BA177_11760	Acetyl-CoA acetyltransferase	402	0	PF02803	9.61e-49	COG0183	7.65e-96
					PF00108	2.86e-47
Thiolase 9	BA177_12140	Acetyl-CoA acetyltransferase	393	0	PF02803	3.91e-52	COG0183	1.29e-110
					PF00108	4.24e-71
Electron transfer flavoprotein (ETF) and ETF:quinone oxidoreductase
ETF, subunit beta	BA177_09575	EtfB protein	249	0	PF01012	1.63e-35	COG2086	5.42e-94
ETF, subunit alpha	BA177_09580	Electron transfer flavoprotein subunit alpha	314	0	PF01012	9.01e-28	COG2025	1.08e-107
					PF00766	3.53e-43
ETF:quinone oxidoreductase	BA177_05855	Electron transfer flavoprotein-ubiquinone oxidoreductase	544	0	PF05187	5.21e-79	COG0644	4.81e-87
					PF01266	1.70e-07	COG2440	4.10e-07
2-methylcitrate cycle
2-methylcitrate synthase	BA177_00090	Citrate synthase	373	0	PF00285	5.58e-168	COG0372	3.34e-159
2-methylcitrate dehydratase	BA177_00095	2-methylcitrate dehydratase	482	0	PF03972	0.0	COG2079	1.99e-154
2-methylisocitrate lyase	BA177_00085	2-methylisocitrate lyase	297	0	PF13714	9.37e-42	COG2513	1.27e-122
Amino acid catabolism
Glycine degradation
Glycine cleavage system, P-protein subunit 2	BA177_12760	Glycine dehydrogenase subunit 2	484	0	PF01212	5.87e-09	COG1003	0.0
Glycine cleavage system, P-protein subunit 1	BA177_12770	Probable glycine dehydrogenase (decarboxylating) subunit 1	453	0	PF02347	1.17e-135	COG0403	3.45e-154
Glycine cleavage system, H-protein	BA177_12775	Glycine cleavage system H protein	129	0	PF01597	1.20e-46	COG0509	6.37e-56
Glycine cleavage system, T-protein	BA177_12780	Aminomethyltransferase	363	0	PF01571	1.43e-101	COG0404	9.80e-147
Dihydrolipoyl dehydrogenase (putative GCS L-protein)	BA177_11205	Dihydrolipoyl dehydrogenase	585	0	PF07992	5.32e-71	COG1249	0.0
					PF00364	2.36e-16	COG0508	2.43e-15
Alanine degradation
Alanine dehydrogenase	BA177_17685	Alanine dehydrogenase	373	0	PF01262	5.18e-92	COG0686	0.0
					PF05222	4.46e-66
Alanine racemase	BA177_10725	Alanine racemase	368	0	PF00842	1.87e-51	COG0787	1.40e-124
					PF01168	2.03e-56
D-amino acid dehydrogenase	BA177_06245	D-amino acid dehydrogenase small subunit	436	0	PF01266	9.96e-62	COG0665	9.98e-64
Valine, Leucine and Isoleucine degradation (enzymes shared with the beta-oxidation pathway are shown above)
Branched-chain amino acid transferase	BA177_09650	Branched-chain-amino-acid aminotransferase	319	0	PF01063	2.25e-53	COG0115	4.41e-98
Branched 2-oxoacid dehydrogenase E1_alpha	BA177_01975	2-oxoisovalerate dehydrogenase	411	0	PF00676	5.46e-107	COG1071	5.40e-146
					PF12573	6.92e-17
Branched 2-oxoacid dehydrogenase E1_beta	BA177_01970	2-oxoisovalerate dehydrogenase	338	0	PF02779	4.75e-42	COG0022	0.0
					PF02780	1.01e-35
Branched 2-oxoacid dehydrogenase E2	BA177_01965	Dihydrolipoamide acetyltransferase component of pyruvate dehydrogenase complex	406	0	PF00198	4.37e-85	COG0508	5.66e-130
					PF00364	2.71e-15
					PF02817	7.77e-11
3-methylcrotonyl-CoA carboxylase	BA177_11825	Methylcrotonoyl-CoA carboxylase	536	0	PF01039	4.87e-179	COG4799	0.0
Methylmalonate-semialdehyde dehydrogenase	BA177_05690	Methylmalonate-semialdehyde dehydrogenase (Acylating)	505	0	PF00171	0.0	COG1012	2.26e-172
Proline degradation
Bifunctional proline dehydrogenase/pyrroline-5-carboxylate dehydrogenase	BA177_10615	Bifunctional protein PutA	1048	0	PF00171	3.92e-109	COG4230	0.0
					PF01619	6.17e-141
					PF14850	1.82e-60
Serine degradation
L-serine deaminase (dehydratase)	BA177_10610	L-serine ammonia-lyase	452	0	PF03313	2.03e-122	COG1760	3.79e-117
					PF03315	6.23e-75
Threonine degradation
Threonine dehydrogenase	BA177_10630	L-threonine 3-dehydrogenase	342	0	PF08240	1.67e-43	COG1063	1.10e-104
					PF00107	1.22e-27
2-amino-3-ketobutyrate CoA ligase	BA177_10625	2-amino-3-ketobutyrate coenzyme A ligase	402	0	PF00155	3.96e-66	COG0156	7.07e-163
Threonine dehydratase	BA177_02450	L-threonine dehydratase	505	0	PF00291	5.04e-78	COG1171	3.25e-155
					PF00585	4.44e-29
Glutamate degradation
Glutamate/Leucine/Phenylalanine/Valine dehydrogenase	BA177_12200	Amino acid dehydrogenase	357	0	PF00208	1.16e-19	COG0334	8.51e-87
					PF02812	1.39e-25
Glutamine degradation
Glutamate synthase, large subunit	BA177_00630	Glutamate synthase large subunit	1485	0	PF00310	0.0	COG0069	0.0
					PF04898	8.08e-137
					PF01645	0.0
					PF01493	1.32e-110
Glutamate synthase, small subunit	BA177_00635	Glutamate synthase	478	0	PF14691	2.75e-57	COG0493	2.19e-165
					PF07992	9.97e-17
Asparagine degradation
L-asparaginase	BA177_08960	Asparaginase	163	0	PF00710	5.46e-24	COG0252	2.29e-20
Aspartate degradation
Aspartate/tyrosine/aromatic aminotransferase	BA177_15190	Aspartate/tyrosine/aromatic aminotransferase	393	0	PF00155	1.61e-83	COG1448	0.0
Histidine degradation
Histidase/Histidine ammonia lyase	BA177_15235	Histidine ammonia-lyase	509	0	PF00221	0.0	COG2986	0.0
Urocanase/Urocanate hydratase	BA177_15240	Urocanate hydratase	554	0	PF01175	0.0	COG2987	0.0
Imidazolonepropionase/Imidazolone-5-propionate hydrolase	BA177_15255	Imidazolonepropionase	412	0	PF01979	4.20e-15	COG1228	1.15e-114
Formimidoylglutamate deiminase/Formiminoglutamate hydrolase	BA177_15250	Formimidoylglutamate deiminase	455	0	PF01979	1.04e-23	COG0402	4.33e-72
N-formylglutamate amidohydrolase	BA177_15230	N-formylglutamate deformylase	268	0	PF05013	9.75e-72	COG3741	5.95e-100
Arginine degradation
Arginine decarboxylase	BA177_16810	Arginine decarboxylase	664	0	PF02784	6.54e-30	COG1166	0.0
Agmatine deiminase	BA177_16800	Agmatine deiminase	351	0	PF04371	1.36e-178	COG2957	5.21e-137
N-Carbamoylputrescine amidohydrolase	BA177_16815	Acyltransferase	300	0	PF00795	1.48e-66	COG0388	2.81e-72
Arginase	BA177_16320	Arginase	306	0	PF00491	1.70e-85	COG0010	3.28e-75
Ornithine cyclodeaminase	BA177_00190	Ornithine cyclodeaminase	315	0	PF02423	1.19e-62	COG2423	1.37e-87
Ornithine cyclodeaminase	BA177_00925	Uncharacterized protein	316	0	PF02423	8.72e-73	COG2423	4.79e-86
2-ketoarginine decarboxylase	BA177_04575	Uncharacterized protein	533	0	PF02775	5.75e-42	COG0028	3.03e-164
					PF00205	4.53e-34
					PF02776	5.78e-52
Arginase-like: Guanidinobutyrase	BA177_04585	Agmatinase	351	0	PF00491	3.12e-114	COG0010	2.16e-92
Putative 4-guanidinobutyraldehyde/aminobutyraldehyde dehydrogenase	BA177_02065	Aldehyde dehydrogenase PuuC	504	0	PF00171	0.0	COG1012	0.0
Putative 4-guanidinobutyraldehyde/aminobutyraldehyde dehydrogenase	BA177_07140	Aldehyde dehydrogenase PuuC	497	0	PF00171	0.0	COG1012	0.0
DAO (amine oxidase)	BA177_07130	Uncharacterized protein	548	0	PF01593	6.77e-34	COG1231	4.92e-61
Putative L-Arginine:pyruvate transaminase	BA177_09805	Aspartate aminotransferase	393	0	PF00155	1.38e-74	COG0436	1.49e-144
Putative Ornithine aminotransferase	BA177_02140	Uncharacterized protein	388	0	PF00202	2.60e-87	COG4992	9.55e-117
Aspartate aminotransferase family protein (putative putrescine aminotransferase?)	BA177_01675	Aminotransferase	464	0	PF00202	9.99e-95	COG0161	0.0
Aspartate aminotransferase family protein (putative putrescine aminotransferase?)	BA177_05665	Aminotransferase	457	0	PF00202	1.96e-101	COG0161	0.0
Putative 4-aminobutyrate aminotransferase	BA177_04620	4-aminobutyrate transaminase	434	0	PF00202	2.59e-126	COG0160	2.98e-179
Putative succinate-semialdehyde dehydrogenase	BA177_04740	Succinate-semialdehyde dehydrogenase (NADP(+))	485	0	PF00171	0.0	COG1012	0.0
Amino acid racemases
Alanine racemase	BA177_10725	Alanine racemase	368	0	PF00842	1.87e-51	COG0787	1.40e-124
					PF01168	2.03e-56
Aspartate/Glutamate racemase	BA177_13355	Uncharacterized protein	230	0	PF01177	8.79e-54	COG1794	1.13e-60
Aspartate/Glutamate racemase	BA177_16495	Uncharacterized protein	247	0	PF01177	1.26e-36	COG1794	3.06e-43
Aspartate/Glutamate racemase	BA177_17575	Uncharacterized protein	227	0	PF01177	8.26e-41	COG1794	8.32e-44
Central carbon metabolism
TCA cycle (genes encoding succinate:quinone oxidoreductase (succinate dehydrogenase) are shown above: see respiratory chain)
Citrate synthase	BA177_17925	Citrate synthase	431	0	PF00285	0.0	COG0372	0.0
Aconitase	BA177_08890	Aconitate hydratase	892	0	PF00330	0.0	COG1048	0.0
					PF00694	0.0
Isocitrate dehydrogenase	BA177_08985	Isocitrate dehydrogenase [NADP]	446	0	PF00180	6.45e-115	COG0538	0.0
Isocitrate dehydrogenase (monomeric form)	BA177_11495	Isocitrate dehydrogenase, NADP-dependent	741	0	PF03971	0.0	COG2838	0.0
2-oxoglutarate dehydrogenase E1	BA177_08755	2-oxoglutarate dehydrogenase E1 component	960	0	PF16078	5.55e-13	COG0567	0.0
					PF00676	4.17e-50
					PF16870	5.43e-54
					PF02779	3.79e-57
2-oxoglutarate dehydrogenase E2	BA177_08760	Dihydrolipoyllysine-residue succinyltransferase component of 2-oxoglutarate dehydrogenase complex	413	0	PF00198	7.96e-98	COG0508	1.86e-163
					PF00364	1.45e-19
					PF02817	3.48e-09
2-oxoglutarate dehydrogenase E3	BA177_08765	Dihydrolipoyl dehydrogenase	475	0	PF07992	4.63e-79	COG1249	0.0
					PF02852	2.79e-44
Succinyl-CoA ligase, subunit alpha	BA177_14045	Succinate--CoA ligase [ADP-forming] subunit alpha	290	0	PF02629	3.73e-33	COG0074	6.43e-169
					PF00549	1.01e-27
Succinyl-CoA ligase, subunit beta	BA177_14050	Succinate--CoA ligase [ADP-forming] subunit beta	388	0	PF08442	4.55e-98	COG0045	0.0
					PF00549	2.36e-33
Fumarate hydratase	BA177_08915	Fumarate hydratase class II	462	0	PF10415	1.94e-21	COG0114	0.0
					PF00206	2.00e-106
Malate dehydrogenase	BA177_02310	Malate dehydrogenase	326	0	PF02866	4.95e-46	COG0039	3.65e-83
					PF00056	6.93e-40
Glyoxylate shunt
Isocitrate lyase	BA177_11880	Isocitrate lyase	426	0	PF00463	9.64e-114	COG2224	0.0
Malate synthase A	BA177_08980	Uncharacterized protein	495	0	PF01274	2.41e-58	COG2225	7.00e-35
Malate synthase G	BA177_12260	Malate synthase G	724	0	PF01274	2.25e-141	COG2225	0.0
Anaplerotic enzymes
PEP carboxykinase	BA177_07215	Phosphoenolpyruvate carboxykinase [GTP]	583	0	PF00821	0.0	COG1274	0.0
PEP carboxylase	BA177_17815	Phosphoenolpyruvate carboxylase	905	0	PF00311	0.0	COG2352	0.0
Malic enzyme	BA177_02615	Malic enzyme	759	0	PF00390	5.34e-37	COG0281	0.0
					PF03949	7.37e-30
					PF01515	3.45e-87
Transporters
2.A.1 The Major Facilitator Superfamily (MFS)
Major Facilitator Superfamily protein	BA177_05120	Uncharacterized protein	423	11	PF07690	3.94e-16	COG2271	8.24e-09
Major Facilitator Superfamily protein	BA177_08045	Uncharacterized protein	407	12	PF07690	1.86e-19	COG2271	7.27e-07
Major Facilitator Superfamily protein	BA177_16740	Uncharacterized protein	437	12	PF07690	1.53e-27	COG2271	1.75e-25
Major Facilitator Superfamily protein	BA177_04170	Uncharacterized protein	435	12	PF07690	3.57e-25	COG2814	2.14e-15
Major Facilitator Superfamily protein	BA177_13810	MFS transporter	430	12	PF07690	2.74e-19	COG2814	2.67e-13
Major Facilitator Superfamily protein	BA177_11035	Uncharacterized protein	418	11	PF11700	2.46e-44	COG2270	2.93e-75
Major Facilitator Superfamily protein	BA177_00785	Uncharacterized protein	498	14	PF13000	2.27e-06	-	-
Major Facilitator Superfamily protein	BA177_01835	MFS transporter	426	11	PF07690	0.000624	COG2814	4.16e-03
Major Facilitator Superfamily protein	BA177_04480	Uncharacterized protein	411	9	PF07690	8.81e-27	COG2814	9.63e-15
Major Facilitator Superfamily protein	BA177_05620	Uncharacterized protein	463	12	PF07690	9.17e-25	COG2814	1.09e-14
Major Facilitator Superfamily protein	BA177_11620	MFS transporter	439	12	PF07690	4.62e-23	COG2814	1.31e-16
2.A.2 The Glycoside-Pentoside-Hexuronide (GPH):Cation Symporter Family
Transporter of the GPH family	BA177_09260	Uncharacterized protein	434	11	PF13347	2.62e-41	COG2211	2.22e-25
2.A.3 The Amino Acid-Polyamine-Organocation (APC) Superfamily
Transporter of the APC family	BA177_01180	Amino acid permease	432	12	PF13520	3.25e-18	COG0531	1.11e-26
Transporter of the APC family	BA177_02590	Amino acid permease	445	12	PF13520	5.86e-34	COG0531	2.21e-36
Transporter of the APC family	BA177_05445	Uncharacterized protein	452	13	PF13520	3.70e-26	COG0531	1.54e-27
Transporter of the APC family	BA177_08385	Amino acid permease	440	13	PF13520	8.24e-36	COG0531	1.75e-47
Transporter of the APC family	BA177_10045	Amino acid permease	450	12	PF13520	3.40e-19	COG0531	3.12e-32
2.A.8 The Gluconate:H+ Symporter (GntP) Family
Transporter of the GntP family	BA177_16650	Gluconate transporter	452	12	PF02447	5.08e-71	COG2610	1.95e-77
2.A.21 The Solute:Sodium Symporter (SSS) Family
Transporter of the SSS family	BA177_01805	Uncharacterized protein	485	11	PF00474	1.26e-31	COG0591	2.34e-41
Transporter of the SSS family	BA177_02650	Sodium:proline symporter	477	13	PF00474	1.26e-31	COG0591	2.34e-41
Transporter of the SSS family	BA177_03835	Sodium-coupled permease	455	12	PF00474	1.64e-16	COG0591	3.37e-32
Transporter of the SSS family	BA177_03900	Uncharacterized protein	939	14	PF00474	8.06e-33	COG0591	1.56e-65
Transporter of the SSS family	BA177_04095	Uncharacterized protein	614	15	PF00474	3.89e-26	COG0591	3.89e-45
Transporter of the SSS family	BA177_04465	Sodium:proline symporter	516	12	PF00474	2.52e-61	COG0591	1.49e-82
Transporter of the SSS family	BA177_04590	Sodium:solute symporter	459	13	PF00474	2.64e-19	COG0591	8.20e-52
Transporter of the SSS family	BA177_11690	Cation acetate symporter	586	13	PF00474	1.04e-42	COG4147	0.0
Transporter of the SSS family	BA177_13455	Uncharacterized protein	491	12	PF00474	3.64e-43	COG0591	1.88e-60
Transporter of the SSS family	BA177_16435	Uncharacterized protein	502	13	PF00474	1.52e-25	COG0591	1.99e-54
2.A.23 The Dicarboxylate/Amino Acid:Cation (Na+ or H+) Symporter (DAACS) Family
Transporter of the DAACS family	BA177_06565	Sodium:dicarboxylate symporter	433	11	PF00375	2.38e-114	COG1301	1.22e-102
Transporter of the DAACS family	BA177_11580	L-cystine transporter tcyP	458	9	PF00375	3.21e-82	COG1823	1.42e-178
Transporter of the DAACS family	BA177_13645	Serine/threonine transporter SstT	402	8	PF00375	2.27e-46	COG3633	1.27e-172
2.A.25 The Alanine or Glycine:Cation Symporter (AGCS) Family
Transporter of the AGCS family	BA177_00600	Uncharacterized protein	570	11	PF01235	3.08e-125	COG1115	8.94e-128
Transporter of the AGCS family	BA177_02190	Alanine glycine permease	504	11	PF01235	4.18e-145	COG1115	1.65e-131
Transporter of the AGCS family	BA177_02675	Uncharacterized protein	482	11	PF01235	1.75e-122	COG1115	3.75e-138
Transporter of the AGCS family	BA177_08535	Sodium/alanine symporter	457	11	PF01235	1.25e-135	COG1115	7.15e-135
Transporter of the AGCS family	BA177_10785	Sodium:alanine symporter	493	11	PF01235	0.0	COG1115	1.14e-174
2.A.47 The Divalent Anion:Na+ Symporter (DASS) Family
Transporter of the DASS family	BA177_17790	Transporter	611	12	PF03600	2.12e-20	COG0471	5.15e-24
					PF03600	4.94e-14
					PF02080	1.99e-07	COG1055	1.94e-06
					PF02080	1.43e-04
Transporter of the DASS family	BA177_01560	Uncharacterized protein	595	11	PF03600	9.35e-16	COG0471	7.99e-22
					PF02080	2.15e-07	COG0569	7.30e-06
					PF02080	2.18e-05	COG2985	1.66e-05
Transporter of the DASS family	BA177_02420	Citrate transporter	785	11	PF03600	6.37e-46	COG0471	1.25e-31
					PF03600	3.38e-15	COG0471	1.10e-15
					PF02080	8.67e-10	COG3273	2.11e-06
					PF02080	2.01e-09	COG0490	2.65e-06
					PF02080	2.64e-09	COG0490	8.61e-05
					PF02080	1.62e-08	COG0569	6.74e-04
Transporter of the DASS family	BA177_02575	Anion transporter	495	12	PF00939	1.60e-54	COG0471	8.48e-65
Transporter of the DASS family	BA177_04770	Anion transporter	495	13	PF00939	1.58e-48	COG0471	3.12e-50
Transporter of the DASS family	BA177_09325	Citrate transporter	623	11	PF03600	4.36e-29	COG0471	3.40e-33
					PF03600	2.20e-16	COG1055	2.03e-10
					PF02080	1.34e-08	COG0569	3.15e-04
					PF02080	2.33e-06
Transporter of the DASS family	BA177_17440	Uncharacterized protein	596	12	PF03600	1.00e-19	COG0471	2.29e-17
					PF02080	3.97e-07
					PF02080	2.50e-06	COG0569	2.35e-04
2.A.56 The Tripartite ATP-independent Periplasmic Transporter (TRAP-T) Family
TRAP-type transport system, large permease component	BA177_10645	C4-dicarboxylate ABC transporter	416	12	PF06808	1.53e-58	COG1593	2.59e-82
TRAP-type transport system, small permease component	BA177_10650	Uncharacterized protein	174	4	PF04290	7.24e-18	COG3090	1.50e-16
TRAP-type transport system, periplasmic component	BA177_10655	Uncharacterized protein	353	0	PF03480	3.80e-35	COG1638	5.63e-37
TRAP-type transport system, T-component	BA177_10660	Uncharacterized protein	287	0	PF16811	1.70e-69	-	-
TRAP-type transport system, small permease component	BA177_18085	Uncharacterized protein	171	4	PF04290	1.83e-11	COG4665	4.12e-36
TRAP-type transport system, large permease component	BA177_18090	C4-dicarboxylate ABC transporter	456	13	PF06808	9.00e-58	COG4664	3.04e-137
TRAP-type transport system, periplasmic component	BA177_18095	ABC transporter substrate-binding protein	367	0	PF03480	1.14e-57	COG4663	1.39e-142
2.A.67 The Oligopeptide Transporter (OPT) Family
Transporter of the OPT family	BA177_02495	Oligopeptide transporter, OPT family	645	16	PF03169	3.91e-98	COG1297	0.0
Transporter of the OPT family	BA177_04775	Oligopeptide transporter, OPT family	639	16	PF03169	1.40e-66	COG1297	4.32e-106
Transporter of the OPT family	BA177_10820	Oligopeptide transporter OPT family protein	573	15	PF03169	1.61e-41	COG1297	6.75e-55
2.A.68 The p-Aminobenzoyl-glutamate Transporter (AbgT) Family
Transporter of the AbgT family	BA177_13500	Aminobenzoyl-glutamate transporter	514	13	PF03806	0.0	COG2978	0.0
2.A.95 The 6 TMS Neutral Amino Acid Transporter (NAAT) Family
Transporter of the NAAT family	BA177_13170	UPF0056 membrane protein	208	6	PF01914	3.70e-30	COG2095	6.39e-33
3.A.1.5: The Peptide/Opine/Nickel Uptake Transporter (PepT) Family
ABC transporter, substrate binding protein	BA177_00045	Uncharacterized protein	526	0	PF00496	1.5e-79	COG4166	5.97e-137
ABC transporter, permease	BA177_00050	Oligopeptide transporter permease	310	6	PF00528	2.15e-25	COG0601	3.51e-106
ABC transporter, permease	BA177_00055	Peptide ABC transporter permease	283	6	PF00528	1.54e-10	COG1173	2.42e-87
ABC transporter, ATP-binding protein	BA177_00060	Uncharacterized protein	603	0	PF00005	1.37e-38	COG1123	0.0
3.A.1.11: The Polyamine/Opine/Phosphonate Uptake Transporter (POPT) Family
ABC transporter, permease	BA177_02010	Putrescine ABC transporter permease PotI	266	6	PF00528	7.51e-05	COG1177	1.95e-79
ABC transporter, permease	BA177_02015	Putrescine ABC transporter permease PotH	294	0	PF00528	1.56e-07	COG1176	1.68e-92
ABC transporter, ATP-binding protein	BA177_02020	Spermidine/putrescine import ATP-binding protein PotA (EC 3.6.3.31)	368	0	PF00005	1.37e-53	COG3842	1.70e-162
ABC transporter, substrate-binding protein	BA177_02025	Putrescine-binding periplasmic protein	377	0	PF13416	1.01e-16	COG0687	5.53e-102
ABC transporter, substrate-binding protein	BA177_07155	Uncharacterized protein	399	0	PF13416	1.28e-14	COG0687	6.10e-59
ABC transporter, permease	BA177_07165	Spermidine/putrescine ABC transporter	305	6	PF00528	1.30e-07	COG1176	7.34e-87
ABC transporter, permease	BA177_07170	Spermidine/putrescine ABC transporter	246	7	PF00528	1.77e-10	COG1177	6.98e-71
ABC transporter, ATP-binding protein	BA177_07175	Uncharacterized protein	366	0	PF00005	2.54e-45	COG3842	2.08e-153
Secretion system
Type II secretion system
Type II secretion system, protein B (GspB)	BA177_02255	Uncharacterized protein	238	1	PF16537	3.21e-13	-	-
Type II secretion system, protein F (GspF)	BA177_08175	Type II secretion system protein GspF	405	3	PF00482	2.09e-20	COG1459	2.54e-115
Type II secretion system, protein E (GspE)	BA177_08180	Type II secretion system protein GspE	511	0	PF00437	5.92e-121	COG2804	0.0
Type II secretion system, protein D (GspD)	BA177_08185	Type II secretion system protein GspD	653	0	PF00263	7.87e-53	COG1450	8.73e-111
Type II secretion system, protein C (GspC)	BA177_08190	Type II secretion system protein GspC	310	0	PF11356	1.06e-34	COG3031	2.54e-34
Type II secretion system, protein G (GspG)	BA177_09505	Type II secretion system protein GspG	160	1	PF08334	3.99e-56	COG2165	5.77e-32
Type II secretion system, protein H (GspH)	BA177_09510	Type II secretion system protein GspH	193	1	-	-	-	-
Type II secretion system, protein I (GspI)	BA177_09515	Type II secretion system protein GspI	154	1	PF02501	1.44e-19	COG2165	1.07e-09
Type II secretion system, protein J (GspJ)	BA177_09520	Type II secretion system protein GspJ	205	1	PF11612	3.70e-36	COG4795	1.76e-21
Type II secretion system, protein K (GspK)	BA177_09525	Type II secretion system protein K	311	1	PF03934	3.90e-88	COG3156	5.04e-58
Type II secretion system, protein L (GspL)	BA177_09530	Type II secretion system protein L	424	0	PF05134	3.92e-24	COG3297	2.27e-20
Type II secretion system, protein M (GspM)	BA177_09535	Type II secretion system protein M	161	1	PF04612	1.05e-24	COG3149	3.97e-15
Type II secretion system, protein N (GspN)	BA177_09540	Uncharacterized protein	245	1	PF01203	6.94e-34	-	-
