# Supplementary material for: Diversity and metabolism of Woeseiales bacteria, global members of marine sediment communities
Source: ISME J. 2020 Jan 27;14(4):1042–56. doi: 10.1038/s41396-020-0588-4 (PMC7082342; doi:10.1038/s41396-020-0588-4)
Supplement: Supplementary file 20 — Table S15 [file 41396_2020_588_MOESM20_ESM.xlsx]

## Sheet: Sheet1
Table S15. Number and classification of putative peptidases encoded in genomes of Woeseiales bacteria.
Abbreviations: SAG: Single cell-amplified genome, MAG: Metagenome-assembled genome, Cont: Contamination, St. Het.: Strain Heterogeneity
ADetermined using CheckM (see Table S13 and main text for citation reference)
BPhylogenetic placement based on a maximum likelihood analysis of 16S rRNA gene sequences (Figure 3)
CTentative phylogenetic placement based on a maximum likelihood analysis of four ribosomal proteins (Figure S4)
DInformation extracted from the MEROPS database (see main text for citation reference)
Color Key:		No hit
		Hits to peptidase families observed in only one genome
		Hits to peptidase families observed in all genomes
		Peptidase families including members involved in bacterial nutrition
		Genomes - Single cell genomes - Metagenome bins
Peptidase Clans	Peptidase Families	M06	bin2_HGIV	bin1_HGIV	Woeseia oceani XK5	SAG_1868G	bin 20_j1	SG8_31	ActivityD	Biological functionD
		SAG: 16.3% completeA	MAG: 42.5% completeA	MAG: 35.3% completeA	Genome: closed	SAG: 48.3% completeA	MAG: 48.4% completeA	MAG: 99.7% completeA
		Cont: 0.2% - St Het: 0.0%A	Cont: 6.1% - St Het: 4.2%A	Cont: 6.9% - St Het: 4.4%A	-	Cont: 0.4% - St Het: 0.0%A	Cont: 2.6% - St Het: 0.0%A	Cont: 99.7% - St Het: 53.3%A
		Lineage VIIB	Lineage VII (?)C	?	Lineage IXB	Lineage XB	Lineage XB	Lineage XIIB
		Deep-sea surface sediment	Deep-sea surface sediment	Deep-sea surface sediment	Marine coastal sediment	Marine coastal sediment	Marine coastal sediment	Estuarine sediment
Aspartic peptidases	A1	1							Endopeptidases	Prevalent in Eukaryotes. Some members have a role in nutrition. Uncommon in Bacteria. In saprophytes, the proteins could have a function in the extracellular digestion of nutritional proteins.
	A2						1		Endopeptidases	Characterised members are involved in the maturation of retro-viruses. Uncommon in Bacteria.
	A8	1	1	1	2	1	1	3	Endopeptidases	Signal peptidases.
	A24			1	1	1	1	6	Endopeptidases	Secretion of proteins, enzymes and toxins but also gene transfer and biofilm formation.
	A31					1	2	2	Endopeptidases	Characterised members are involved in the maturation of hydrogenases
	A32							1	No information in MEROPS	A member of this family is involved in the processing of a protein factor in Caulobacter crescentus.
Cysteine peptidases	C1	1			1				Endopeptidases (Few exopeptidases)	Component of digestive vacuoles and lysosomal system of eukaryotes. Homologs present in bacteria.
	C2							1	Endopeptidases	Characterized members of Eukaryotes appear to be involved in a variety of cellular processes. Homologs present in Bacteria
	C12					1			Ubiquitinyl hydrolases	Characterised members of Eukaroytes may be involved in the recycling of ubiquitin. Uncommon in Bacteria.
	C13		1					1	Endopeptidases (+ transamidases)	Characterized members of Eukaryotes are involved in the processing of other proteins. Homologs present in Bacteria
	C14					1	1	2	Endopeptidases	Characterized members of Eukaryotes are involved in the apoptosis cascade. Homologs present in Bacteria
	C25			1					Endopeptidases	Gingipains in Porphyromonas gingivalis are secreted peptidases involved in the development of periodontal disease.
	C26	1	3	2	6	5	7	10	Omega peptidases	Characterised members of Eukaryotes may be involved in the turnover of folyl poly-gamma-glutamates. Homologs present in bacteria.
	C39	1		1	1			2	Endopeptidases	Characterized members of Bacteria are bacteriocin-processing peptidases.
	C40				4				Endopeptidases	Characterized members of Bacteria are involved in the degradation of bacterial cell wall components (i.e. cell-wall modifying enzymes).
	C44							2	Amidotransferases	Function of these proteins is not well understood.
	C50	1						1	Endopeptidases	Characterized members of Eukaroytes play a role in the separation of sister chromatids during mitosis. Uncommon in Bacteria
	C56	1				1	1	4	Endopeptidases	A member of this family expressed by the archaeon Pyrococcus furiosus has been characterized. One of the most prominent intracellular protease of P. furiosus. Homologs in Bacteria
	C60	1	1		1			2	Transferases	Characterized members of Bacteria covalently attach a variety of proteins to the bacterial cell wall.
	C82	1	3	2	4	3	3	9	Transpeptidases	Characterized members of Bacteria are involved in the biosynthesis of the cell wall, i.e. cross-linking of peptide chains and adjacent glycans.
	C96				1				Endopeptidases	A member of this family is involved in the maturation of the peptide antibiotic microcin J25in Escherichia coli (lasso peptide-activating enzyme)
	C110				1		3	2	Endopeptidases	Characterized members of vertebrates are involved in the degradation of the protein filamin C. Presence in Bacteria ?
	C111			1				1	No information in MEROPS	Characterized members of Vertebrates are involed in blood coagulation (coagulation factor XIIIa). Presence in Bacteria ?
Metallopeptidases	M1				1	1	1	5	Aminopeptidases	Characterized aminopeptidases of Bacteria are involved in protein turnover and have regulatory function.
	M2				1	1	1	2	Exopeptidases	Characterized members in metazoa are involved in the processing of angiotensin. Homologs present in bacteria.
	M3	1	1	2	4	3	3	9	Various types	Characterized members of Bacteria are predominantly intracellular peptidases involved in degradation of oligopeptides including signal peptides.
	M4				1				Endopeptidases	Most members are secreted enzymes that have a role in bacterial nutrition.
	M5							1	Endopeptidase	A member of this family (mycolysin) has an important role in the nutrition of Streptomyces cacaoi. Homologs only in Bacteria.
	M6					1	1		Endopeptidases	A member of this family produced by Bacillus thuringiensis is involved in the degradation of components of the immune system (e.g. cecropins) of its lepidopteran hosts.
	M9				1			1	Endopeptidases	Characterized members of Bacteria are secreted collagenases.
	M10					2			Endopeptidases	Characterized members of Bacteria are mainly secreted enzymes that are involved in the degradation of connective tissue and pathological tissue damage.
	M11	1							Endopeptidase	A member of this family (gametolysin) produced by Chlamydomonas reinhardtii is a secreted enzyme involved in the release of gamete through degradation of the algal cell wall. Homologs present in Bacteria.
	M12							1	Endopeptidases	Characterized members of Eukaryotes are secreted or membrane bound enzymes and some have a role in nutrition/tissue degradation. Homologs are present in Bacteria.
	M13							2	Endopeptidases	Members of this family produced by Bacteria are presumed to have a function in nutrition.
	M14	1		1	2	2	1	4	Carboxypeptidases	Members of this family have various function. Characterized members of Bacteria are involved in the metabolism of the bacterial cell wall.
	M15		1	1	2	1	1	1	Carboxypeptidases and dipeptidases	Characterized members of Bacteria are involved in the biosynthesis and metabolism of the bacterial cell wall. Also includes bacteriophage endolysins.
	M16	1		1	3	2	2	5	Endopeptidases	A member of this family produced by Escherichia coli (pitrilysin) has been extensively investigated but the biological function of this periplasmic protease remains unknown.
	M17				4			6	Aminopeptidases	Members of this family produced by bacteria are intracellular aminopeptidases that may be involved in the degradation of peptide products of intracellular proteinases.
	M18			1					Aminopeptidases	Bacterial members of this family have not been investigated. In Eukaryotes, some members may be involved in the intracellular degradation of peptides produced by the proteasome.
	M19	1			2	1	1		Dipeptidases	Some membrane dipeptidases cleave beta-lactam antibiotics. Homologs present in Bacteria.
	M20		1	1	9	5	2	8	Exopeptidases	Characterized members of Bacteria hydrolyze the late products of protein degradation to complete protein conversion to free amino acids. Periplasmic enzyme in Pseudomonas sp.
	M23	3	3		9	8	14	14	Endopeptidases	Characterized members of Bacteria are used to lyse cell walls of other bacteria (defensive or feeding mechanism). Lysobacter enzymogenes is capable of lysing soil nematodes.
	M24	1	1	1	5	3	3	9	Exopeptidases	Characterized members of Bacteria are involved in the removal of translation-initiating methionines and in the breakdown of proline-containing dipeptides.
	M28	2	1	1	3	1		2	Exopeptidases	Some members of this family are secreted by some bacteria and may be involved in nutrition, propagation and disease development (e.g. secreted aminopeptidase of Pseudomonas aeruginosa)
	M29	1							Aminopeptidases	Characterized members of Bacteria are cytosolic and may have a house-keeping function. A member produced by Streptococcus thermophilus is induced when the bacterium is grown on a milk-based medium.
	M32							2	Carboxypeptidases	No information available in MEROPS
	M38	1	1		5	2	1	2	Omega peptidase	A member produced by Escherichia coli is involved in the release of isoaspartate residues from peptides that accumulate during the stationary phase and may be toxic.
	M41		2		1	1	1	4	Endopeptidases	Characterized members of Bacteria are generally involved in the processing of membrane proteins.
	M42							1	Aminopeptidases	In Lactococcus lactis, a glutamyl aminopeptidase contribute to growth in milk.
	M43						1		Endopeptidases	A member of this family (cytophagalysin) produced by Cytophaga sp. Is a secreted collagenase.
	M48	1	3		8	6	5	13	Endopeptidases	In bacteria, a function in abnormal protein degradation (i.e. heat-shock response) is known.
	M49			1	1	1	1	1	Dipeptidylpeptidases	Housekeeping peptidases involved in the catabolism of intracellular peptides.
	M50			3	5	4	2	7	Endopeptidases	Function in intramembrane proteolysis. Regulatory processes.
	M55	1			3				Aminopeptidases	In Bacillus subtilis, a member of this family is thought to have a role in mitigating nutrient deficiency.
	M56		1		1				Endopeptidases	Function in antibiotic resistance (Beta-lactams).
	M61		3		1	1		1	Aminopeptidases	A glycyl aminopeptidase produced by Sphingomonas capsulata is a secreted enzyme thought to play a role in nutrition.
	M64				1				Endopeptidases	A member of this family produced by Clostridium ramosum is involved in immunoglobulin degradation and thought to enable a commensal lifestyle in the human intestine.
	M72							1	Endopeptidases	No information available in MEROPS
	M75				2				Endopeptidases	A member of this family produced by Pseudomonas aeruginosa (Imelysin) is a peptidase able to cleave insulin and fibrinogen and may be involved in disease development.
	M78	1			1				Endopeptidases	In Bacillus subtilis, the protein is involved in the processing of a transposon immunity protein.
	M79	1		1	2	2	2	2	Endopeptidases	Processing of prenylated proteins
	M80				1			1	Isopeptidases	Members of this family produced by Eukaryotes are associated with the nucleus. Function has not been reported. Not known in Bacteria.
	M81				1	1	1		Peptidases	A member of this family produced by Sphingomonas sp. cleaves microcystin toxins, which are used by the bacterium as carbon and nitrogen sources.
	M82					1	1	1	Endopeptidases	The peptidase PrsW of Bacillus subtilis inactivate the anti-sigma factor RsiW.
	M96							1	No information in MEROPS	A member of this family produced by humans is involving the processing of a protein playing a role in embryogenesis. Homologs are known in Bacteria.
	M97			1	1				Endopeptidases	A member of this family produced by Escherichia coli is a matrix metalloproteinase and a component of an AB5-type toxin.
Asparagine peptidases	N6				1				Endopeptidases	Characterised members of Bacteria are autoprocessing endopeptidases
	N10						2		Self-cleaving proteins
	N11			2	1			2	Self-cleaving proteins
Mixed catalytic types	P1				2				Aminopeptidases and self-processing proteins	Characterized members of Bacteria were found to have function in several processes including antibiotic biosynthesis (as in Streptomyces cattleya) or may be part of the house-keeping pool of peptidases.
Serine peptidases	S1	4	3	2	7	8	7	8	Endopeptidases	Characterized members of Bacteria (e.g. DegP from Escherichia coli) are perisplasmic peptidases, which are both chaperone and heat-shock response proteins.
	S6				1			1	Endopeptidases	Characterized members of this family are produced by Bacteria and are secreted enzymes involved in the cleavage of immunoglobulins and pathology development.
	S8	2	1	1	6	2	2	10	Endopeptidases	Bacterial members of this family are secreted or membrane-bound enzymes that are generally thought to be involved in nutrition.
	S9	13	3	3	20	9	8	26	Various types	Thought to be involved in the degradation of biologically active peptides. Various cellular locations. Homologs present in bacteria.
	S10			1	2	1	2	3	Carboxypeptidases	Members of this family produced by Eukaryotes may have a structural role. Homologs present in bacteria.
	S11	1	1		7			2	Carboxypeptidases	Characterized members of Bacteria are involved in the synthesis of bacterial cell walls.
	S12	6	3	2	12	6	6	4	Carboxypeptidases	Some members of this family produced by bacteria are involved in the synthesis and remodelling of bacterial cell wall. Other members have various alternative functions.
	S13			1	1			4	Carboxypeptidases and atypical endopeptidases	Characterized members of Bacteria are involved in the biosynthesis and turnover of the bacterial cell wall crosslinks.
	S14			1	1			2	Endopeptidases	Members of this family produced by Bacteria (peptidase Clp) are important components of the protein quality control and regulatory degradation of proteins in Bacteria.
	S15				1				Dipeptidyl peptidase	Members of this family produced by lactobacilli are believed to be involved in the degradation of caseins.
	S16			2	3		2	7	Endopeptidases	Bacterial members of this family (Lon peptidase) may be involved in the degradation of unfolded proteins (i.e. function in the regulatory degradation of proteins).
	S24		1	1	1			2	Autolysed protein	Characterized members of this family produced by Bacteria are self-cleaving proteins involved in their own processing.
	S26			1	3	2	1	3	Endopeptidases	Signal peptidases
	S28					1	1		Exopeptidases	Characterized members are from Eukaryotes and some members have a protein-processing function. Homologs are present in Bacteria.
	S29					1		1	No information in MEROPS	Viral peptidases. Fold ressemble that of chymotrypsin.
	S33	9	6	3	11	8	14	28	Exopeptidases	Generally secreted or periplasmic enzymes thought to have a role in nutrition including proline-rich substrates.
	S41		1	1	3	3	3	7	Endopeptidases	Bacterial members of this family are generally thought to have a role in the turnover of cytoplasmic proteins / incorrectly folded proteins.
	S45				4				Self-cleaving proteins	The peptidase activity of these proteins is involved in the protein's own-maturation. Mature proteins are acylases of antibiotics that may play a role in the antibiotic resistance of Bacteria.
	S46					1	1	1	Dipeptidases	A member of this family produced by Porphyromonas gingivalis (DPP-7) is probably involved in nutrion. It could be required for the further digestion of peptides generated by proteinases.
	S49	2		2	4			5	Endopeptidases	In Escherichia coli, a member is involved in the degradation of cleaved signal peptides present in the periplasm.
	S51		2		1				Exopeptidases	Characterised members of Bacteria including an alpha-aspartyl dipeptidase of Salmonella typhimurium and the cyanophycinases of Cyanobacteria are involved in nutrition.
	S54	1	1	2	4	3	3	6	Endopeptidases	Characterized members of Eukaryotes are involved in the processing of membrane proteins. Some bacterial homologs have a similar function.
	S66				1	1	1		Carboxypeptidases	Characterized members of Bacteria are involved in the metabolism of the bacterial cell wall and in the cleavage of microcin (i.e. microcin-immunity proteins).
	S73					1			Endopeptidases	Characterized members of Viruses are presumed to be involved in the processing of capsid proteins. Homologs present in Bacteria.
Threonine peptidases	T1		1		2	2		3	Endopeptidases	Members of this family include the peptidase components of the proteasome.
	T2	1			1	3	2	7	Endopeptidases	Some peptidases of this family have a role in metabolism, e.g. in the degradation of asparagine-linked glycoproteins.
	T3	2		1	2	3	2	8	Aminopeptidase activity when protein is mature	A member of this family produced by Escherichia coli is a gamma-glutamyltransferase, which is a soluble protein present in the periplasm.
	T7			1					Self-cleaving peptidase
Unknown	U32	2	1		2		1	5	Endopeptidases	Some members produced by Bacteria have been shown to hydrolyze soluble fibrillar type I collagen.
	U56							1	Endopeptidases	A member of this family produced by Thermotoga maritima forms a very large homomultimeric protein complex capable of degrading casein.
	U62		1	2	3	3	3	4	Endopeptidases	Characterized members of Bacteria are microcin-processing peptidases.
	U69		1		5	6	4	3	Self-processing peptidases
	U73			1			2		No information in MEROPS	A member of this family produced by Pseudomonas aeruginosa (referred to as small protease) is thought to be a virulence factor and has shown to cleave type I and type IV collagen.
		69	53	54	215	128	132	309
