# Supplementary material for: Diversity and metabolism of Woeseiales bacteria, global members of marine sediment communities
Source: ISME J. 2020 Jan 27;14(4):1042–56. doi: 10.1038/s41396-020-0588-4 (PMC7082342; doi:10.1038/s41396-020-0588-4)
Supplement: Supplementary file 21 — Supplementary file 1 [file 41396_2020_588_MOESM21_ESM.txt]

Supplementary file 2. Accession numbers of JTB255 16S rRNA gene sequences used for the extraction of Woeseiales 16S rRNA gene sequence tags from 16S amplicon datasets.
Accession number	Short description	Reference
CP016268.1	Woeseia oceani XK5_coastal_sediment	Du et al., 2016
HQ190984	JTB_coastal_sediments	Lenk et al., 2011
HQ190993	JTB_coastal_sediments	Lenk et al., 2011
HQ191014	JTB_coastal_sediments	Lenk et al., 2011
HQ191019	JTB_coastal_sediments	Lenk et al., 2011
HQ190960	JTB_coastal_sediments	Lenk et al., 2011
GU230340	JTB_coastal_sediments	Alonso et al., 2010
GU230380	JTB_coastal_sediments	Alonso et al., 2010
GU230354	JTB_coastal_sediments	Alonso et al., 2010
GU230342	JTB_coastal_sediments	Alonso et al., 2010
GU452691	JTB_coastal_sediments	Alonso et al., 2010
JX193414	JTB_coastal_sediments	Li et al., 2013
JX193321	JTB_coastal_sediments	Li et al., 2013
HQ190983	JTB_coastal_sediments	Lenk et al., 2011
HQ191001	JTB_coastal_sediments	Lenk et al., 2011
HQ191034	JTB_coastal_sediments	Lenk et al., 2011
HQ190966	JTB_coastal_sediments	Lenk et al., 2011
HQ191013	JTB_coastal_sediments	Lenk et al., 2011
HQ191100	JTB_coastal_sediments	Lenk et al., 2011
HQ190989	JTB_coastal_sediments	Lenk et al., 2011
GU230339	JTB_coastal_sediments	Alonso et al., 2010
GU452692	JTB_coastal_sediments	Alonso et al., 2010
JX193370	JTB_coastal_sediments	Li et al., 2013
GU230337	JTB_coastal_sediments	Alonso et al., 2010
GU230338	JTB_coastal_sediments	Alonso et al., 2010
JX193403	JTB_coastal_sediments	Li et al., 2013
JX193413	JTB_coastal_sediments	Li et al., 2013
JX193442	JTB_coastal_sediments	Li et al., 2013
JX193322	JTB_coastal_sediments	Li et al., 2013
KF463679	JTB_coastal_sediments	Patel et al., 2013; NCBI data submission
JN977220	JTB_coastal_sediments	Zhao, 2011; NCBI data submission
KF741439	JTB_coastal_sediments	Patel et al., 2013; NCBI data submission
KF741478	JTB_coastal_sediments	Patel et al., 2013; NCBI data submission
KF756228	JTB_coastal_sediments	Patel et al., 2013; NCBI data submission
KF741506	JTB_coastal_sediments	Patel et al., 2013; NCBI data submission
JN977306	JTB_coastal_sediments	Zhao, 2011; NCBI data submission
JN977374	JTB_coastal_sediments	Zhao, 2011; NCBI data submission
JN977186	JTB_coastal_sediments	Zhao, 2011; NCBI data submission
AB01525	JTB_hydrocarbon_polluted_sediments	Heijs et al., 2007
KC682683	JTB_hydrocarbon_polluted_sediments	Sylvan et al., 2013
KC682685	JTB_hydrocarbon_polluted_sediments	Sylvan et al., 2013
EU491709	JTB_hydrocarbon_polluted_sediments	Santelli et al., 2008
EU491447	JTB_hydrocarbon_polluted_sediments	Santelli et al., 2008
HQ588361	JTB_hydrocarbon_polluted_sediments	Pachiadaki et al., 2011
FJ264658	JTB_hydrocarbon_polluted_sediments	Beal et al., 2009
FJ264673	JTB_hydrocarbon_polluted_sediments	Beal et al., 2009
KF616705	JTB_hydrocarbon_polluted_sediments	Marlow et al., 2014
KF616732	JTB_hydrocarbon_polluted_sediments	Marlow et al., 2014
DQ070821	JTB_hydrocarbon_polluted_sediments	Mason et al., 2007
DQ070798	JTB_hydrocarbon_polluted_sediments	Mason et al., 2007
DQ334616	JTB_hydrocarbon_polluted_sediments	Mason et al., 2007
DQ334610	JTB_hydrocarbon_polluted_sediments	Mason et al., 2007
DQ334639	JTB_hydrocarbon_polluted_sediments	Mason et al., 2007
KC631479	JTB_hydrocarbon_polluted_sediments	Sylvan et al., 2013
JN886863	JTB_hydrocarbon_polluted_sediments	Li et al., 2014
EU491426	JTB_hydrocarbon_polluted_sediments	Santelli et al., 2008
EU491063	JTB_hydrocarbon_polluted_sediments	Santelli et al., 2008
KC682653	JTB_hydrocarbon_polluted_sediments	Sylvan et al., 2013
KC682772	JTB_hydrocarbon_polluted_sediments	Sylvan et al., 2013
KC682555	JTB_hydrocarbon_polluted_sediments	Sylvan et al., 2013
EU491127	JTB_hydrocarbon_polluted_sediments	Santelli et al., 2008
EU491380	JTB_hydrocarbon_polluted_sediments	Santelli et al., 2008
EU491400	JTB_hydrocarbon_polluted_sediments	Santelli et al., 2008
EU491488	JTB_hydrocarbon_polluted_sediments	Santelli et al., 2008
EU491722	JTB_hydrocarbon_polluted_sediments	Santelli et al., 2008
EU491844	JTB_hydrocarbon_polluted_sediments	Santelli et al., 2008
KF616608	JTB_hydrocarbon_polluted_sediments	Marlow et al., 2014
FJ264657	JTB_hydrocarbon_polluted_sediments	Beal et al., 2009
HQ588487	JTB_hydrocarbon_polluted_sediments	Pachiadaki et al., 2011
KF616768	JTB_hydrocarbon_polluted_sediments	Marlow et al., 2014
AY592131	JTB_hydrocarbon_polluted_sediments	Heijs et al., 2007
FJ264749	JTB_hydrocarbon_polluted_sediments	Beal et al., 2009
GU584667	JTB_hydrocarbon_polluted_sediments	Redmond et al., 2010
GU584654	JTB_hydrocarbon_polluted_sediments	Redmond et al., 2010
FJ712430	JTB_hydrocarbon_polluted_sediments	Beal et al., 2009
JF344069	JTB_hydrocarbon_polluted_sediments	Acosta-González et al., 2012
JF344191	JTB_hydrocarbon_polluted_sediments	Acosta-González et al., 2012
DQ070806	JTB_hydrocarbon_polluted_sediments	Mason et al., 2007
JN886937	JTB_hydrocarbon_polluted_sediments	Li et al., 2014
JF344031	JTB_hydrocarbon_polluted_sediments	Acosta-González et al., 2012
JF344118	JTB_hydrocarbon_polluted_sediments	Acosta-González et al., 2012
JF344127	JTB_hydrocarbon_polluted_sediments	Acosta-González et al., 2012
JF344226	JTB_hydrocarbon_polluted_sediments	Acosta-González et al., 2012
JF344199	JTB_hydrocarbon_polluted_sediments	Acosta-González et al., 2012
JF344624	JTB_hydrocarbon_polluted_sediments	Acosta-González et al., 2012
KM071630	JTB_hydrothermal_vent	Zhou,M., Liu,Q. and Xie,Y.
FN553509	JTB_hydrothermal_vent	Schauer et al., 2011
FN553444	JTB_hydrothermal_vent	Schauer et al., 2011
FJ205281	JTB_hydrothermal_vent	Dong,C. and Shao,Z.
FN553508	JTB_hydrothermal_vent	Schauer et al., 2011
FR853048	JTB_hydrothermal_vent	Li et al., 2014
FN553465	JTB_hydrothermal_vent	Schauer et al., 2011
FN553618	JTB_hydrothermal_vent	Schauer et al., 2011
FN553630	JTB_hydrothermal_vent	Schauer et al., 2011
EF644798	JTB_hydrothermal_vent	Voordeckers et al., 2008
EF644794	JTB_hydrothermal_vent	Voordeckers et al., 2008
FR853075	JTB_hydrothermal_vent	Li et al., 2014
EU555131	JTB_hydrothermal_vent	Li et al., 2014
AY225637	JTB_hydrothermal_vent	López-García et al., 2003
DQ925884	JTB_hydrothermal_vent	Mason et al., 2007
FJ640808	JTB_hydrothermal_vent	Beal et al., 2009
JX226848	JTB_nodules	Wu et al., 2013
JX226970	JTB_nodules	Wu et al., 2013
JX227102	JTB_nodules	Wu et al., 2013
JX226806	JTB_nodules	Wu et al., 2013
JX226924	JTB_nodules	Wu et al., 2013
JQ287341	JTB_normal_deep-sea sediments	Sylvan et al., 2012
FJ813560	JTB_normal_deep-sea sediments	Beal et al., 2009
AB694252	JTB_normal_deep-sea sediments	Hori et al., 2013
KM454307	JTB_normal_deep-sea sediments	Li et al., 2014; NCBI data submission
EU287165	JTB_normal_deep-sea sediments	Santelli et al., 2008
JX138843	JTB_normal_deep-sea sediments	Wu et al., 2013
JX138697	JTB_normal_deep-sea sediments	Wu et al., 2013
JX138878	JTB_normal_deep-sea sediments	Wu et al., 2013
JX227550	JTB_normal_deep-sea sediments	Wu et al., 2013
AM997860	JTB_normal_deep-sea sediments	Schauer et al., 2010
AM997630	JTB_normal_deep-sea sediments	Schauer et al., 2010
JX227328	JTB_normal_deep-sea sediments	Wu et al., 2013
HQ721382	JTB_normal_deep-sea sediments	Durbin et al., 2011; NCBI data submission
AM997735	JTB_normal_deep-sea sediments	Schauer et al., 2010
AM997780	JTB_normal_deep-sea sediments	Schauer et al., 2010
AM997876	JTB_normal_deep-sea sediments	Schauer et al., 2010
GQ259317	JTB_normal_deep-sea sediments	Teske et al., 2011
AY373399	JTB_normal_deep-sea sediments	Zeng et al., 2005
AB694253	JTB_normal_deep-sea sediments	Hori et al., 2013
DQ351754	JTB_normal_deep-sea sediments	Gillan and Pernet, 2007
FJ746299	JTB_normal_deep-sea sediments	Durbin and Teske, 2011
HE803974	JTB_normal_deep-sea sediments	Chiellini et al., 2013
HE803960	JTB_normal_deep-sea sediments	Chiellini et al., 2013
AB694254	JTB_normal_deep-sea sediments	Hori et al., 2013
AB694467	JTB_normal_deep-sea sediments	Hori et al., 2013
JX138750	JTB_normal_deep-sea sediments	Wu et al., 2013
AM997859	JTB_normal_deep-sea sediments	Schauer et al., 2010
KF268770	JTB_normal_deep-sea sediments	Kann et al., 2013
GQ259311	JTB_normal_deep-sea sediments	Teske et al., 2011
JX001129	JTB_normal_deep-sea sediments	Wu et al., 2013
EU617769	JTB_normal_deep-sea sediments	Santelli et al., 2008
AJ567564	JTB_normal_deep-sea sediments	Xu et al., 2003; NCBI data sumission
EU652529	JTB_normal_deep-sea sediments	Santelli et al., 2008
AJ966583	JTB_normal_deep-sea sediments	Xu et al., 2003; NCBI data sumission
JX138751	JTB_normal_deep-sea sediments	Wu et al., 2013
EU652525	JTB_normal_deep-sea sediments	Santelli et al., 2008
JX227178	JTB_normal_deep-sea sediments	Wu et al., 2013
JX227440	JTB_normal_deep-sea sediments	Wu et al., 2013
AM997734	JTB_normal_deep-sea sediments	Schauer et al., 2010
AY375152	JTB_normal_deep-sea sediments	Zeng et al., 2005
DQ351778	JTB_normal_deep-sea sediments	Gillan and Pernet, 2007
JN672649	JTB_normal_deep-sea sediments	Wang et al., 2011; NCBI data submission
FN396638	JTB_polar_sediments	Schauer et al., 2011
FN396729	JTB_polar_sediments	Schauer et al., 2011
FN396743	JTB_polar_sediments	Schauer et al., 2011
EU287165	JTB_polar_sediments	Li et al., 2009
EU287246	JTB_polar_sediments	Li et al., 2009
EU050795	JTB_polar_sediments	Li et al., 2009
EU734945	JTB_polar_sediments	Zeng et al., 2011
EU287136	JTB_polar_sediments	Li et al., 2009
EU287215	JTB_polar_sediments	Li et al., 2009
EU287247	JTB_polar_sediments	Li et al., 2009
EU287287	JTB_polar_sediments	Li et al., 2009
HQ673503	JTB_polar_sediments	Allers et al., 2013
EU734987	JTB_polar_sediments	Li et al., 2009
HQ672707	JTB_polar_sediments	Allers et al., 2013
HQ673045	JTB_polar_sediments	Allers et al., 2013
FJ416129	JTB_polar_sediments	Zeng et al., 2011
JX530481	JTB_water_column	Singh et al., 2015
HQ203976	JTB_water_column	Bae et al., 2011
EU919785	JTB_water_column	Zeng et al., 2011
JX016738	JTB_water_column	Singh et al., 2015
HQ721402	JTB_water_column	Bae et al., 2011
GQ472813	JTB_water_column	Zeng et al., 2011
rRNA_AG-115-M06	Main SAG	- This study -
assembled_16S_JTB255_SAG	Additional sequences	Mußmann et al., 2017
16S_SG8-31	Additional sequences	Mußmann et al., 2017
JTB_clone232_	Additional sequences	- This study -
JTB_clone341_	Additional sequences	- This study -
JTB_clone366	Additional sequences	- This study -
DNA2.1PFspades_6 7.72667	Additional sequences	- This study -
DNA2.2PFspades_9 9.36934	Additional sequences	- This study -
DNA1.PFspades_2 8.74862	Additional sequences	- This study -
DNA3.PFspades_2 8.49882	Additional sequences	- This study -
DNA4.PFspades_5 10.8828	Additional sequences	- This study -
AACY020075636	Additional sequences_surface_water	Venter et al., 2004
AACY023886502	Additional sequences_surface_water	Venter et al., 2004
AB015254	Additional sequences_deep-sea_sediment	Li et al., 2009
AB015548	Additional sequences_sediment	Li et al., 2009
AB015571	Additional sequences_sediment	Li et al., 2009
AB015576	Additional sequences_sediment	Li et al., 2009
AB294936	Additional sequences_hydrothermal_fluid	Hirayama et al., 2007
AB294950	Additional sequences_hydrothermal_fluid	Hirayama et al., 2007
AB294951	Additional sequences_hydrothermal_fluid	Hirayama et al., 2007
