# Supplementary material for: Diversity and metabolism of Woeseiales bacteria, global members of marine sediment communities
Source: ISME J. 2020 Jan 27;14(4):1042–56. doi: 10.1038/s41396-020-0588-4 (PMC7082342; doi:10.1038/s41396-020-0588-4)
Supplement: Supplementary file 22 — Supplementary file 2 [file 41396_2020_588_MOESM22_ESM.txt]

##!/bin/bash
#PBS -N blastJtbSeqsKTMM
#PBS -l nodes=1:ppn=16
#PBS -l walltime=48:00:00  
#PBS -m ae
#PBS -M pier.buttigieg@awi.de


module load blast/2.2.31+ 

cd /scratch1/pibuttig/JTB255_MED/Oligotyping_datasetA/round2/BLAST_curated

blastn -task blastn \
-db  jtbRefBlastDb \
-query /scratch1/pibuttig/JTB255_MED/Oligotyping_datasetA/round2/KTMM_mergedFastas.fasta \
-out KTMM_mergedFastas_ref_e-10.blastout \
-outfmt 6 \
-evalue 1e-10 \
-max_target_seqs 1 \
-num_threads 15
