# Supplementary material for: Diversity and metabolism of Woeseiales bacteria, global members of marine sediment communities
Source: ISME J. 2020 Jan 27;14(4):1042–56. doi: 10.1038/s41396-020-0588-4 (PMC7082342; doi:10.1038/s41396-020-0588-4)
Supplement: Supplementary file 23 — Supplementary file 3 [file 41396_2020_588_MOESM23_ESM.txt]

## Supplementary script to "Diversity and metabolism of Woeseiales bacteria (Gammaproteobacteria), a global member of deep-sea sediment communities" 

## Extracting JTB255 16S rRNA gene sequences from amplicon datasets
## Generate sequence set for MED

## creating a BLAST DB 

module load blast/2.2.31+ 
makeblastdb -dbtype nucl \
-in JTB_reference_seqs.fasta \
-input_type fasta \
-title jtbRefBlastDb \
-out ../jtbRefBlastDb 

#Building a new DB, current time: 09/12/2016 18:52:29
#New DB name:   home/JTB255_MED/Oligotyping_datasetA/round2/BLAST_curated/jtbRefBlastDb
#New DB title:  jtbRefBlastDb
#Sequence type: Nucleotide
#Keep Linkouts: T
#Keep MBits: T
#Maximum file size: 1000000000B
#Adding sequences from FASTA; added 189 sequences in 0.0243659 seconds.

# Create a new BLAST submission script called blastJtbsVv3v4_KTMM_vs_refJbs.bash. (see SI scripts) 

# The BLASTing was completed overnight:

wc -l KTMM_mergedFastas_ref_e-10.blastout
2649171 KTMM_mergedFastas_ref_e-10.blastout


## Filtering our BLAST results
## First, remove sequences with low identity scores, using threshold of 95%:

awk -v threshold=95 '$3 >= threshold' KTMM_mergedFastas_ref_e-10.blastout > KTMM_mergedFastas_ref_e-10.blastout.filteredGte95Ident

wc -l KTMM_mergedFastas_ref_e-10.blastout.filteredGte95Ident
165651 KTMM_mergedFastas_ref_e-10.blastout.filteredGte95Ident

## Secondary filtering: For each of these steps, screen the discard values for any highly conserved values which may motivate to change the threshold. For example, for length following up with: 

awk '$4 < 400 {print $4}' KTMM_mergedFastas_ref_e-10.blastout.filteredGte95Ident | sort -Vr | uniq -c


Filtering short hits

## Errors here can contaminate the oligotyping procedure. Screen the distribution to ensure not losing large numbers of sequences (which could indicate supportable natural variation).

awk '$4 < 400 {print $1}' KTMM_mergedFastas_ref_e-10.blastout.filteredGte95Ident > discard.txt
# 212 discarded 

## Filtering late query alignments

# There were 117 sequences that could be retained if the qstart threshold was set up to 15 from 10, so this threshold was modified:

awk '$7 > 15 {print $1}' KTMM_mergedFastas_ref_e-10.blastout.filteredGte95Ident >> discard.txt
# The vast majority of sequences (164546) begin at position 1, so 15 is more than okay.
# wc -l discard.txt
# 365 discard.txt

## Filtering prematurely terminated query alignments

## Focusing on the qend. Most `qends' fall within the interval 414-428, so the cutoff was set at 413:

awk '$8 < 413 {print $1}' KTMM_mergedFastas_ref_e-10.blastout.filteredGte95Ident >> discard.txt
# wc -l discard.txt
# 572 discard.txt

## Examine early/late subject alignments
## Examine the sstart distribution.
## For the subject oriented positions, I used Yarza et al.'s view of the start-stop of the V regions (See Table S2.2). Thus the V3 falls around 433-497 and the V4 around 576-682.


## Generate sequence set for MED
## Dereplicatation of the discard index:

sort -u discard.txt > uniqDiscard.txt
# wc -l uniqDiscard.txt
# 172 uniqDiscard.txt

Remove these from the pool of sequences

awk '{print($1)}' KTMM_mergedFastas_ref_e-10.blastout.filteredGte95Ident | sort -Vr | uniq > uniqueQuerySeqs.txt
wc -l uniqueQuerySeqs.txt
# 165608 uniqueQuerySeqs.txt

grep -v -Ff uniqDiscard.txt uniqueQuerySeqs.txt | wc -l
# 165436 (= 165608 - 172)

grep -v -Ff uniqDiscard.txt uniqueQuerySeqs.txt > readIds4MED.txt

grep -A1 -Ff readIds4MED.txt ../KTMM_mergedFastas.fasta | sed '/--/d' > seqs4MED.fasta
# nSeqs seqs4MED.fasta
# 165436
