# Supplementary material for: Diversity and metabolism of Woeseiales bacteria, global members of marine sediment communities
Source: ISME J. 2020 Jan 27;14(4):1042–56. doi: 10.1038/s41396-020-0588-4 (PMC7082342; doi:10.1038/s41396-020-0588-4)
Supplement: Supplementary file 24 — Supplementary file 4 [file 41396_2020_588_MOESM24_ESM.txt]

## Supplementary script to "Diversity and metabolism of Woeseiales bacteria (Gammaproteobacteria), a global member of deep-sea sediment communities" 

# MED was run as follows (Eren AM, Maignien L, Sul WJ, Murphy LG, Grim SL, et al. (2013) Oligotyping: differentiating between closely related microbial taxa using 16S rRNA gene data. Methods in Ecology and Evolution 4: 1111-1119.) 

module load anaconda2/2.4.0
module load blast/2.2.31+
decompose --version
# Oligotyping Pipeline Version .....................................: 2.1

# Survey samples for validation...

 o-get-sample-info-from-fasta seqs4MED.fasta

Samples and read counts found in the FASTA file:
3                              28,145
225                            16,781
227                            11,900
203                            11,471
226                            11,370
217                            8,585
218                            7,398
204                            7,308
1                              7,200
209                            7,002
2                              6,417
702                            5,141
221                            4,940
315                            4,746
311                            4,651
703                            4,399
701                            3,727
313                            3,599
700                            3,287
705                            1,574
706                            1,356
704                            1,228
303                            787
316                            664
305                            573
307                            327
306                            309
707                            271
304                            154
321                            54
322                            34
318                            19
319                            16
320                            3


Total number of samples:  34
Total number of reads:  165,436

# Normalise lengths with padding...

 o-pad-with-gaps -o seqs4MED.fasta.padded seqs4MED.fasta

# Let's see how many gaps were needed:

 grep -v "^>" ../seqs4MED.fasta.padded | awk -F '-' '{ print(NF-1) } ' | sort -Vr | uniq -c
#      1 58
#    110 57
#      1 51
#      1 48
#     19 47
#     58 46
#    815 45
# 162332 44
#   2091 43
#      2 41
#      1 39
#      1 22
#      1 20
#      3 0

# Most sequences needed 43-45 gaps added, 3 were especially long:

grep -B1 -v "-" ../seqs4MED.fasta.padded

#>706_MISEQ:168:000000000-AE9GT:1:2107:17778:5427 1:N:0:TTGACTCT
#TGGGGAATATTGGACAATGGGCGCAAGCCTGATCCAGCAATGCCGCGTGTGTGAAGAAGGCCTGCGGGTTGTAAAGCACTTTCAGTAGAGAAGAAAAGCCTAGGGTTAATACCCCTGAGTCTTGACGTAACCTACAGAAGAAGCACCGGCTAACTCCGTGCCAGCAGCCGCGGTAATACGGAGGGTGCGAGCGTTAATCGGAATTACTGGGCGTAAAGCGCGCGTAGGCGGCTTTGTAAGTCGGATGTGAAATCCCCGGGCTTAACCTGGGAACTGCATGAGATACTGCATAACTAGAGTATGGTAGAGGGAAGTGGAATTTCCGGTGTAGCGGTGAAATGCGTAGATATCGGAAGGAACACCAGTGGCGAAGGCGACTTCCTGGGCCAATACTGACGCTGAGGTGCGAAAGCGTGGGGAGCAAACAGGATTAGATACCCCGGTAGTCCCAGTCACCTACGGGTGGCTGCA
#--
#>706_MISEQ:168:000000000-AE9GT:1:2110:8198:15267 1:N:0:TTGACTCT
#TGGGGAATATTGGACAATGGGCGCAAGCCTGATCCAGCAATGCCGCGTGTGTGAAGAAGGCCTGCGGGTTGTAAAGCACTTTCAGTAGAGAAGAAAAGCCTAGGGTTAATAACCCTGAGTCTTGACGTAACCTACAGAAGAAGCACCGGCTAACTCCGTGCCAGCAGCCGCGGTAATACGGAGGGTGCAAGCGTTAATCGGACTTACTGGGCGTAAAGCGCGCGTAGGCGGTTTTGTAAGTCGGATGTGAAATCCCCGGGCTTAACCTGGGAACTGCATTCGATACTGCATAAATAGAGTACGGTAGAGGGAAGTGGAATTTCCGGTGTAGCGGTGAAATGCGTAGATATCGGAAGGAACACCAGTGGCGAAGGCGACTTCCTGGGCCAGTACTGACGCTGAGGTGCGAAAGCGTGGGGAGCAAACAGGATTAGATACCCCTGTAGTCCCGTATACCTACGGGCGGCTGCA
#--
#>707_MISEQ:168:000000000-AE9GT:1:2102:6826:13244 1:N:0:TTGACTCT
#TGGGGAATATTGCACAATGGGCGCAAGCCTGATGCAGCAATACCGCGTGTGTGAAGAAGGCCTGAGGGTTGTAAAGCACTTTCAATAGTGAAGAAAAGCTCATGGTTAATACCCCTGAGTCTTGACGTAACCTACAGAAGAAGCACCGGCTAACTCCGTGCCAGCAGCCGCGGTAATACGGAGGGTGCGAGCGTTAATCGGAATTACTGGGCGTAAAGCGCGCGTAGGCGGCTTTGTAAGTCGGATGTGAAATCCCCGGGCTTAACCTGGGAACTGCATTCGATACGGCATAACTAGAGTATGGTAGAGGGAAGTGGAATTTCCGGTGTAGCGGTGAAATGCGTAGATATCGGAAGGAACACCAGTGGCGAAGGCGACTTCCTGGGCCAATACTGACGCTGAGGTGCGAAAGCGTGGGGAGCAAACAGGATTAGATACCCGAGTAGTCCCGTATACCTACGGGTGGCAGCA

# Create subdirectory for MED results

mkdir medOutput

# Run MED with outlier relocation
# Parameters 
# -m	Minimum entropy for a component to have in order to be picked as a discriminant. The default value was used: 0.096500.
# -d	Maximum number of discriminants to use for decomposition
# -M	Minimum substantive abundance of an oligotype. The minimum count of identical reads in the most abundant read needed for MED to proceed and decompose a node. 
# -N	Number of threads to use. Should be less than the number of cores available.
# -R	Relocation of outliers 
# -o	output directory


decompose -m 0.096500 -d 4 -M 50 -N 19 -R -o ./medOutput seqs4MED.fasta.padded

# This takes a few minutes:

decompose -m 0.096500 -d 4 -M 50 -N 19 -R -o ./medOutput seqs4MED.fasta.padded
Project ..........................................................: seqs4MED
Run date .........................................................: 19 Oct 16 12:28:29
Library version ..................................................: 2.1
Command line .....................................................: /opt/anaconda2/bin/decompose -m 0.096500 -d 4 -M 50 -N 19 -R -o ./medOutput seqs4MED.fasta.padded
Multi-threaded ...................................................: True
Extraction info output file ......................................: ./medOutput/RUNINFO
Log file path ....................................................: ./medOutput/RUNINFO.log
Input file .......................................................: seqs4MED.fasta.padded
Mapping file .....................................................: None
Quick (and dirty) analysis requested .............................: False
Merge homopolymer splits .........................................: False
Skip removing outliers ...........................................: False
Try to relocate outliers .........................................: True
Store topology dict ..............................................: False
Skip generating figures post analysis ............................: False
Min entropy for a component to be picked for decomposition .......: 0.0965
Perform entropy normalization heuristics .........................: True
Max number of discriminants to use for decomposition .............: 4
Min total abundance of oligotype in all samples ..................: 0
Min substantive abundance of an oligotype (-M) ...................: 50
Maximum variation allowed in each node (-V) ......................: 4
Number of sequences analyzed .....................................: 165,436
Average read length (without gaps) ...............................: 427
Number of characters in each alignment ...........................: 471
Output directory .................................................: ./medOutput
Directory to store final nodes ...................................: ./medOutput/NODES
Temporary files directory ........................................: ./medOutput/TMP
Figures directory ................................................: ./medOutput/FIGURES
Number of raw nodes (before the refinement) ......................: 288
Outliers removed due to -M .......................................: 25,663
Outliers removed due to -V .......................................: 6,705
Total number of outliers removed during the refinement ...........: 32,368
Relocated outliers originally removed due to -M ..................: 15,234
Relocated outliers originally removed due to -V ..................: 1,650
Total number of relocated outliers ...............................: 16,884
Number of samples found ..........................................: 34
Number of final nodes (after the refinement) .....................: 288
Number of sequences represented after quality filtering ..........: 149,952
Final number of outliers due to -M ...............................: 10,429
Final number of outliers due to -V ...............................: 5,055
Final total number of outliers ...................................: 15,484
Environment file .................................................: ./medOutput/ENVIRONMENT.txt
Sample/oligotype abundance data matrix (counts) ..................: ./medOutput/MATRIX-COUNT.txt
Sample/oligotype abundance data matrix (percents) ................: ./medOutput/MATRIX-PERCENT.txt
Basic topology of MED nodes (txt) ................................: ./medOutput/TOPOLOGY.txt
Basic topology of MED nodes ......................................: ./medOutput/TOPOLOGY.gexf
Representative sequences per node ................................: ./medOutput/NODE-REPRESENTATIVES.fasta
Read distribution among samples table ............................: ./medOutput/READ-DISTRIBUTION.txt
End of run .......................................................: 19 Oct 16 12:32:12
GEXF file for network analysis ...................................: ./medOutput/NETWORK.gexf
figures_dict_file_path ...........................................: ./medOutput/FIGURES.cPickle


# View results in your browser: "./medOutput/HTML-OUTPUT/index.html"
