# Supplementary material for: Diversity and metabolism of Woeseiales bacteria, global members of marine sediment communities
Source: ISME J. 2020 Jan 27;14(4):1042–56. doi: 10.1038/s41396-020-0588-4 (PMC7082342; doi:10.1038/s41396-020-0588-4)
Supplement: Supplementary file 25 — Supplementary file 5 [file 41396_2020_588_MOESM25_ESM.txt]

{
	tree: "(AJ240974:0.01805263459073663465{0},AJ240991:0.01764582786069816833{1},((AJ240993:0.01401193998674540690{2},(((((EU287293:0.03124170550001361540{3},(JX226924:0.04860950442522438131{4},KX097087:0.11440373416034037291{5}):0.02733046835345234390{6}):0.00728690763568918751{7},(((AS9:0.03127224782433159905{8},EU652526:0.06050170066865432489{9}):0.00481323753289240094{10},JQ579991:0.056990245912…
	placements: [
	{"p":[[55, -50911.809571, 0.542239, 0.038227, 0.039228],[65, -50912.891912, 0.183711, 0.009363, 0.040020],[64, -50914.129078, 0.053314, 0.000001, 0.044604],[60, -50914.166952, 0.051333, 0.000001, 0.045022],[61, -50914.167434, 0.051308, 0.000001, 0.045022],[62, -50914.167497, 0.051305, 0.000619, 0.045013],[63, -50914.168134, 0.051272, 0.000001, 0.045004]], "n":["2216"]},
	{"p":[[8, -50882.175497, 0.122831, 0.030521, 0.016121],[22, -50882.380960, 0.100017, 0.000001, 0.016190],[25, -50882.385038, 0.099610, 0.000001, 0.016192],[26, -50882.391820, 0.098937, 0.004518, 0.016189],[35, -50882.412013, 0.096959, 0.000001, 0.016196],[36, -50882.421815, 0.096014, 0.011164, 0.016200],[10, -50882.465292, 0.091929, 0.004812, 0.016163]], "n":["1833"]},
	{"p":[[31, -50892.443217, 0.609098, 0.039819, 0.032876],[38, -50893.447038, 0.223220, 0.018139, 0.022990],[33, -50893.893150, 0.142886, 0.027841, 0.025450],[28, -50896.926352, 0.006882, 0.002008, 0.028577],[21, -50897.029390, 0.006208, 0.015176, 0.033947]], "n":["2272"]},
	{"p":[[375, -50913.475038, 0.580904, 0.088648, 0.040230],[63, -50914.178541, 0.287460, 0.078200, 0.044956],[55, -50915.535460, 0.074007, 0.038227, 0.044930],[65, -50916.597439, 0.025590, 0.009373, 0.045846],[64, -50917.736619, 0.008191, 0.000001, 0.050397],[60, -50917.766708, 0.007948, 0.000001, 0.050759],[62, -50917.767132, 0.007945, 0.000619, 0.050750]], "n":["1748"]},
	{"p":[[255, -50888.691722, 0.997364, 0.030406, 0.009797]], "n":["599"]},
	{"p":[[67, -50893.157603, 0.345532, 0.005725, 0.025085],[69, -50894.205735, 0.121141, 0.006772, 0.032093],[68, -50894.207723, 0.120900, 0.000001, 0.032180],[348, -50895.332722, 0.039251, 0.036832, 0.026185],[112, -50895.346001, 0.038733, 0.003829, 0.028983],[359, -50895.740261, 0.026113, 0.006724, 0.031734],[117, -50895.740440, 0.026108, 0.001915, 0.033610]], "n":["1206"]},
	{"p":[[8, -50888.219305, 0.119030, 0.028131, 0.027168],[22, -50888.407053, 0.098655, 0.000001, 0.027364],[25, -50888.410900, 0.098276, 0.000001, 0.027367],[26, -50888.417628, 0.097617, 0.004434, 0.027363],[35, -50888.437380, 0.095708, 0.000001, 0.027374],[36, -50888.446738, 0.094817, 0.011164, 0.027380],[10, -50888.485651, 0.091198, 0.004812, 0.027315]], "n":["1028"]},
	{"p":[[33, -50881.402457, 0.620618, 0.050322, 0.010749],[38, -50881.895017, 0.379235, 0.027313, 0.011039]], "n":["1532"]},
	{"p":[[375, -50913.475038, 0.580904, 0.088648, 0.040230],[63, -50914.178541, 0.287460, 0.078200, 0.044956],[55, -50915.535460, 0.074007, 0.038227, 0.044930],[65, -50916.597439, 0.025590, 0.009373, 0.045846],[64, -50917.736619, 0.008191, 0.000001, 0.050397],[60, -50917.766708, 0.007948, 0.000001, 0.050759],[62, -50917.767132, 0.007945, 0.000619, 0.050750]], "n":["908"]},
	{"p":[[327, -50883.279182, 0.935302, 0.028938, 0.011254],[328, -50886.613077, 0.033347, 0.000001, 0.016826],[329, -50886.700888, 0.030544, 0.011576, 0.017106]], "n":["570"]},
	{"p":[[426, -50900.658855, 0.609488, 0.019164, 0.030053],[90, -50902.289829, 0.119301, 0.006951, 0.045738],[95, -50902.297108, 0.118435, 0.048417, 0.044886],[388, -50902.568712, 0.090266, 0.016664, 0.036963],[428, -50904.335789, 0.015420, 0.003975, 0.043796],[427, -50904.632611, 0.011460, 0.000001, 0.044401]], "n":["311"]},
	{"p":[[6, -50892.630659, 0.336254, 0.027329, 0.028398],[4, -50892.644574, 0.331608, 0.000001, 0.028413],[5, -50892.645973, 0.331144, 0.000001, 0.028419]], "n":["1409"]},
	{"p":[[31, -50891.330952, 0.605229, 0.039819, 0.032575],[38, -50892.310804, 0.227183, 0.018133, 0.022712],[33, -50892.740813, 0.147783, 0.027854, 0.024991],[21, -50895.916040, 0.006175, 0.015170, 0.033600]], "n":["1593"]},
	{"p":[[9, -50881.220857, 0.105090, 0.001150, 0.011712],[8, -50881.233078, 0.103813, 0.000001, 0.011927],[10, -50881.236556, 0.103453, 0.004812, 0.011948],[46, -50881.252536, 0.101813, 0.008699, 0.011203],[43, -50881.299484, 0.097143, 0.000001, 0.011340],[44, -50881.341085, 0.093185, 0.003471, 0.011151],[42, -50881.344392, 0.092877, 0.000001, 0.011402]], "n":["1883"]},
	{"p":[[388, -50888.687760, 0.585066, 0.018009, 0.014443],[426, -50889.100518, 0.387210, 0.016052, 0.012996],[428, -50892.509466, 0.012807, 0.003975, 0.020319],[427, -50892.807093, 0.009510, 0.000001, 0.020491]], "n":["309"]},
	{"p":[[23, -50882.547781, 0.302113, 0.000001, 0.016152],[25, -50882.549431, 0.301615, 0.005263, 0.016153],[24, -50882.549682, 0.301539, 0.000001, 0.016153],[26, -50885.609614, 0.014139, 0.005535, 0.019851],[22, -50885.619878, 0.013995, 0.000001, 0.019917],[8, -50885.779232, 0.011934, 0.029392, 0.021555],[35, -50886.000291, 0.009567, 0.000001, 0.021658]], "n":["1855"]},
	{"p":[[55, -50888.463589, 0.575744, 0.038227, 0.021741],[65, -50889.321202, 0.244215, 0.008901, 0.020396],[64, -50891.254612, 0.035327, 0.000001, 0.026394],[63, -50891.356853, 0.031893, 0.000001, 0.027246],[62, -50891.358374, 0.031845, 0.000603, 0.027268],[60, -50891.360095, 0.031790, 0.000001, 0.027291],[61, -50891.360584, 0.031775, 0.000001, 0.027291]], "n":["1760"]},
	{"p":[[368, -50888.837986, 0.978038, 0.023582, 0.018033]], "n":["1052"]},
	{"p":[[67, -50890.900456, 0.263527, 0.003300, 0.023046],[69, -50891.436384, 0.154196, 0.006772, 0.026558],[68, -50891.436836, 0.154127, 0.000001, 0.026635],[112, -50892.443357, 0.056331, 0.004007, 0.023130],[111, -50892.959369, 0.033624, 0.000001, 0.025104],[117, -50892.987614, 0.032688, 0.001915, 0.027863],[113, -50893.022820, 0.031557, 0.004489, 0.025304]], "n":["1653"]},
	{"p":[[6, -50890.483088, 0.356909, 0.011278, 0.019070],[3, -50890.508085, 0.348099, 0.013482, 0.025911],[7, -50891.518738, 0.126701, 0.007286, 0.025274],[9, -50891.798433, 0.095788, 0.022525, 0.022363],[370, -50892.311881, 0.057322, 0.054250, 0.011670],[4, -50894.620424, 0.005698, 0.006395, 0.017372],[5, -50894.848741, 0.004535, 0.013138, 0.017540]], "n":["188"]},
	{"p":[[6, -50892.630659, 0.336254, 0.027329, 0.028398],[4, -50892.644574, 0.331608, 0.000001, 0.028413],[5, -50892.645973, 0.331144, 0.000001, 0.028419]], "n":["2093"]},
	{"p":[[375, -50913.475038, 0.580904, 0.088648, 0.040230],[63, -50914.178541, 0.287460, 0.078200, 0.044956],[55, -50915.535460, 0.074007, 0.038227, 0.044930],[65, -50916.597439, 0.025590, 0.009373, 0.045846],[64, -50917.736619, 0.008191, 0.000001, 0.050397],[60, -50917.766708, 0.007948, 0.000001, 0.050759],[62, -50917.767132, 0.007945, 0.000619, 0.050750]], "n":["914"]},
	{"p":[[370, -50897.242137, 0.871418, 0.080587, 0.024278],[426, -50899.679569, 0.076149, 0.022552, 0.026525],[16, -50900.495274, 0.033683, 0.010681, 0.039790]], "n":["32"]},
	{"p":[[42, -50881.754790, 0.969425, 0.012823, 0.010967],[3, -50885.497404, 0.022968, 0.031241, 0.021643]], "n":["2107"]},
	{"p":[[327, -50882.901637, 0.485223, 0.012505, 0.011253],[328, -50883.515184, 0.262713, 0.000001, 0.012251],[329, -50883.586339, 0.244669, 0.011576, 0.012374]], "n":["568"]},
	{"p":[[437, -50916.360924, 0.606355, 0.080312, 0.039743],[393, -50916.803981, 0.389322, 0.029345, 0.040010]], "n":["988"]},
	{"p":[[8, -50887.749745, 0.122473, 0.031224, 0.021693],[22, -50887.959245, 0.099324, 0.000001, 0.021756],[25, -50887.963209, 0.098931, 0.000001, 0.021758],[26, -50887.970114, 0.098250, 0.004509, 0.021757],[35, -50887.989946, 0.096321, 0.000001, 0.021763],[36, -50887.999521, 0.095403, 0.011164, 0.021768],[10, -50888.044755, 0.091184, 0.004812, 0.021738]], "n":["1026"]},
	{"p":[[388, -50888.687760, 0.585066, 0.018009, 0.014443],[426, -50889.100518, 0.387210, 0.016052, 0.012996],[428, -50892.509466, 0.012807, 0.003975, 0.020319],[427, -50892.807093, 0.009510, 0.000001, 0.020491]], "n":["1158"]},
	{"p":[[422, -50899.237773, 0.807912, 0.022467, 0.028520],[66, -50900.734553, 0.180851, 0.037397, 0.030531],[114, -50903.842258, 0.008085, 0.015201, 0.029222]], "n":["1680"]},
	{"p":[[31, -50888.457019, 0.525844, 0.039819, 0.026936],[38, -50889.038419, 0.294008, 0.018117, 0.016889],[33, -50889.621287, 0.164143, 0.027643, 0.019028]], "n":["1625"]},
	{"p":[[9, -50887.056880, 0.100325, 0.000365, 0.017765],[8, -50887.058325, 0.100181, 0.000001, 0.017854],[10, -50887.060388, 0.099974, 0.004812, 0.017874],[46, -50887.135462, 0.092743, 0.008857, 0.016937],[43, -50887.171198, 0.089488, 0.000001, 0.017118],[42, -50887.210959, 0.085999, 0.000001, 0.017199],[44, -50887.226668, 0.084659, 0.003100, 0.016894]], "n":["1077"]},
	{"p":[[46, -50890.962026, 0.423286, 0.007418, 0.027453],[45, -50892.467201, 0.093960, 0.000001, 0.029853],[42, -50892.483641, 0.092428, 0.000001, 0.029954],[43, -50892.623018, 0.080403, 0.006789, 0.033093],[44, -50893.141676, 0.047866, 0.000001, 0.033234],[22, -50893.630993, 0.029344, 0.007352, 0.033494],[21, -50893.640532, 0.029065, 0.000001, 0.033524]], "n":["680"]},
	{"p":[[370, -50895.304685, 0.984336, 0.088712, 0.023452]], "n":["2043"]},
	{"p":[[370, -50888.491225, 0.999880, 0.118107, 0.027212]], "n":["2042"]},
	{"p":[[2, -50898.144068, 0.549675, 0.002527, 0.028032],[460, -50899.139173, 0.203206, 0.009344, 0.030250],[370, -50899.190250, 0.193088, 0.103407, 0.031449],[459, -50900.578185, 0.048193, 0.001359, 0.030951]], "n":["1990"]},
	{"p":[[460, -50887.355198, 0.235362, 0.005733, 0.011824],[1, -50887.423183, 0.219893, 0.000001, 0.012276],[42, -50887.649736, 0.175316, 0.012913, 0.016607],[462, -50887.653778, 0.174608, 0.000001, 0.012599],[0, -50887.654201, 0.174535, 0.000001, 0.012600],[461, -50890.749640, 0.007899, 0.000001, 0.012252],[3, -50890.810783, 0.007430, 0.031241, 0.027264]], "n":["1430"]},
	{"p":[[67, -50895.098999, 0.238872, 0.003112, 0.028862],[68, -50895.512499, 0.157974, 0.000001, 0.032257],[69, -50895.515004, 0.157578, 0.006772, 0.032195],[112, -50896.636588, 0.051333, 0.003822, 0.028988],[117, -50897.023192, 0.034874, 0.001915, 0.033548],[111, -50897.081492, 0.032899, 0.000001, 0.031165],[113, -50897.136786, 0.031129, 0.004489, 0.031368]], "n":["1650"]},
	{"p":[[67, -50886.785855, 0.297640, 0.003496, 0.016996],[69, -50887.491385, 0.146988, 0.006772, 0.020596],[68, -50887.495763, 0.146346, 0.000001, 0.020696],[112, -50888.332598, 0.063379, 0.004198, 0.017039],[111, -50888.936638, 0.034643, 0.000001, 0.018698],[113, -50889.009310, 0.032215, 0.004489, 0.018883],[115, -50889.045960, 0.031056, 0.006302, 0.018889]], "n":["1654"]},
	{"p":[[65, -50893.637136, 0.501224, 0.005003, 0.021941],[375, -50894.676022, 0.177357, 0.052840, 0.019457],[356, -50895.391783, 0.086696, 0.005361, 0.027615],[354, -50896.189095, 0.039060, 0.000899, 0.029484],[355, -50896.252089, 0.036675, 0.019379, 0.030416],[351, -50896.253889, 0.036609, 0.000001, 0.030433],[358, -50896.473883, 0.029380, 0.010767, 0.029946]], "n":["45"]},
	{"p":[[31, -50892.583329, 0.611588, 0.039819, 0.032839],[38, -50893.584929, 0.224631, 0.018139, 0.022956],[33, -50894.031338, 0.143746, 0.027841, 0.025401],[21, -50897.169827, 0.006231, 0.015176, 0.033905]], "n":["787"]},
	{"p":[[21, -50899.961242, 0.557864, 0.015235, 0.045751],[43, -50901.873939, 0.082386, 0.006789, 0.051723],[20, -50902.269968, 0.055445, 0.000001, 0.049550],[44, -50902.271264, 0.055373, 0.000001, 0.052024],[19, -50902.274943, 0.055170, 0.000001, 0.049606],[45, -50902.283564, 0.054696, 0.009708, 0.052016],[46, -50902.346314, 0.051369, 0.010667, 0.052061]], "n":["1977"]},
	{"p":[[445, -50882.864860, 0.999993, 0.043966, 0.010877]], "n":["1464"]},
	{"p":[[3, -50889.310595, 0.432719, 0.015556, 0.021612],[9, -50890.082646, 0.199944, 0.021837, 0.016830],[7, -50890.534500, 0.127254, 0.007286, 0.021700],[6, -50890.600830, 0.119087, 0.000001, 0.021741],[42, -50890.888266, 0.089337, 0.008331, 0.018288],[370, -50892.252992, 0.022821, 0.060867, 0.013390]], "n":["1874"]},
	{"p":[[31, -50891.515560, 0.397054, 0.039819, 0.032333],[33, -50891.857371, 0.282100, 0.024216, 0.021178],[38, -50891.874308, 0.277362, 0.017092, 0.020228],[34, -50895.213476, 0.009837, 0.001548, 0.032820],[35, -50895.382224, 0.008310, 0.002802, 0.033258],[29, -50895.489382, 0.007465, 0.000001, 0.033326]], "n":["296"]},
	{"p":[[38, -50901.126872, 0.659328, 0.021401, 0.034848],[33, -50902.057935, 0.259864, 0.039627, 0.038550],[31, -50903.957216, 0.038895, 0.039819, 0.050007],[21, -50904.343703, 0.026427, 0.011129, 0.045825]], "n":["1379"]},
	{"p":[[19, -50891.093274, 0.893184, 0.018707, 0.027896],[370, -50894.146474, 0.042165, 0.084422, 0.022277],[21, -50895.147761, 0.015492, 0.021598, 0.030501],[20, -50895.163465, 0.015250, 0.000001, 0.030555]], "n":["1923"]},
	{"p":[[388, -50898.669123, 0.592006, 0.018207, 0.026479],[426, -50899.183343, 0.354000, 0.015769, 0.025771],[428, -50901.961864, 0.021994, 0.003975, 0.033371],[427, -50902.242169, 0.016618, 0.000001, 0.033656]], "n":["1144"]},
	{"p":[[370, -50893.017988, 0.624180, 0.061889, 0.016810],[426, -50894.357990, 0.163438, 0.010657, 0.021043],[413, -50894.627969, 0.124768, 0.009273, 0.023259],[412, -50896.442470, 0.020327, 0.015764, 0.030199],[428, -50896.543354, 0.018376, 0.003975, 0.030838],[427, -50896.968354, 0.012014, 0.000001, 0.031812],[411, -50897.449397, 0.007426, 0.000001, 0.028178]], "n":["2263"]},
	{"p":[[55, -50911.809571, 0.542239, 0.038227, 0.039228],[65, -50912.891912, 0.183711, 0.009363, 0.040020],[64, -50914.129078, 0.053314, 0.000001, 0.044604],[60, -50914.166952, 0.051333, 0.000001, 0.045022],[61, -50914.167434, 0.051308, 0.000001, 0.045022],[62, -50914.167497, 0.051305, 0.000619, 0.045013],[63, -50914.168134, 0.051272, 0.000001, 0.045004]], "n":["913"]},
	{"p":[[368, -50922.787187, 0.906534, 0.023980, 0.070556],[38, -50926.202696, 0.029788, 0.012943, 0.073048],[11, -50926.492901, 0.022285, 0.026944, 0.071504],[48, -50927.060422, 0.012634, 0.006823, 0.083786]], "n":["1481"]},
	{"p":[[17, -50882.956823, 0.313059, 0.000001, 0.016274],[16, -50882.970708, 0.308742, 0.000001, 0.016278],[18, -50882.983290, 0.304881, 0.004919, 0.016283],[21, -50886.433601, 0.009676, 0.000001, 0.018300],[22, -50886.469940, 0.009330, 0.005983, 0.018685],[8, -50886.638308, 0.007885, 0.030688, 0.021886],[25, -50886.765630, 0.006942, 0.000001, 0.021507]], "n":["1837"]},
	{"p":[[31, -50893.842072, 0.659543, 0.039819, 0.038264],[38, -50895.131316, 0.181690, 0.018147, 0.028594],[33, -50895.424656, 0.135499, 0.027997, 0.030887],[21, -50898.387551, 0.007001, 0.015149, 0.039548]], "n":["1594"]},
	{"p":[[48, -50913.907952, 0.974291, 0.016079, 0.057428],[368, -50917.562034, 0.025220, 0.023649, 0.057277]], "n":["1105"]},
	{"p":[[31, -50903.590430, 0.310340, 0.039819, 0.044898],[21, -50903.903131, 0.227004, 0.011129, 0.040545],[11, -50904.643954, 0.108218, 0.015954, 0.027224],[38, -50904.974825, 0.077733, 0.012014, 0.035261],[46, -50905.893002, 0.031034, 0.010666, 0.046160],[43, -50905.898325, 0.030870, 0.000001, 0.046220],[42, -50905.905604, 0.030646, 0.000001, 0.046188]], "n":["2023"]},
	{"p":[[22, -50886.479913, 0.197360, 0.007352, 0.022016],[21, -50886.484831, 0.196392, 0.000001, 0.022025],[18, -50886.489861, 0.195406, 0.000001, 0.022032],[9, -50886.638370, 0.168439, 0.012693, 0.017039],[10, -50888.222148, 0.034563, 0.004812, 0.024543],[8, -50888.254744, 0.033455, 0.005092, 0.024806],[25, -50888.617596, 0.023274, 0.000001, 0.026882]], "n":["2236"]},
	{"p":[[255, -50899.874437, 0.865006, 0.037859, 0.032335],[326, -50902.991483, 0.038309, 0.002455, 0.056230],[331, -50903.120564, 0.033670, 0.000001, 0.058830],[332, -50903.156035, 0.032497, 0.004584, 0.058837],[333, -50904.271984, 0.010646, 0.014698, 0.059000],[325, -50904.280865, 0.010552, 0.000001, 0.059012]], "n":["600"]},
	{"p":[[332, -50920.424281, 0.199734, 0.000001, 0.072504],[333, -50920.442566, 0.196115, 0.014698, 0.072489],[325, -50920.447339, 0.195181, 0.000001, 0.072487],[327, -50921.022299, 0.109834, 0.005338, 0.076578],[329, -50921.098460, 0.101780, 0.011576, 0.078723],[328, -50921.098586, 0.101767, 0.000001, 0.078722],[326, -50922.019296, 0.040527, 0.001093, 0.075733]], "n":["74"]},
	{"p":[[255, -50890.220880, 0.980178, 0.026949, 0.009987],[317, -50894.587336, 0.012444, 0.018005, 0.016152]], "n":["39"]},
	{"p":[[21, -50895.936720, 0.353960, 0.015170, 0.033668],[31, -50895.942998, 0.351744, 0.039819, 0.038950],[38, -50897.278235, 0.092542, 0.018160, 0.029246],[33, -50897.582540, 0.068263, 0.027906, 0.031817],[20, -50898.441776, 0.028908, 0.000001, 0.037264],[19, -50898.449715, 0.028680, 0.000001, 0.037328],[28, -50898.946151, 0.017457, 0.001528, 0.034947]], "n":["737"]},
	{"p":[[370, -50885.320107, 0.999998, 0.118107, 0.021661]], "n":["1348"]},
	{"p":[[3, -50883.723608, 0.391539, 0.015354, 0.015930],[9, -50884.199451, 0.243287, 0.021882, 0.011036],[7, -50884.950310, 0.114822, 0.007286, 0.016025],[6, -50885.018757, 0.107226, 0.000001, 0.016063],[42, -50885.085812, 0.100271, 0.008164, 0.012141],[370, -50886.086473, 0.036863, 0.059585, 0.006883]], "n":["1899"]},
	{"p":[[388, -50893.177320, 0.978284, 0.023298, 0.020376],[426, -50897.122225, 0.018933, 0.015854, 0.025414]], "n":["1145"]},
	{"p":[[33, -50878.707258, 0.500845, 0.059736, 0.010579],[38, -50878.710637, 0.499155, 0.030068, 0.010579]], "n":["1533"]},
	{"p":[[5, -50901.024855, 0.746353, 0.065567, 0.035357],[4, -50903.322515, 0.075004, 0.000001, 0.039769],[6, -50903.360712, 0.072193, 0.027329, 0.039915],[461, -50903.720429, 0.050382, 0.005996, 0.023116],[460, -50903.942911, 0.040332, 0.007160, 0.031847],[370, -50905.432361, 0.009095, 0.101415, 0.036716]], "n":["700"]},
	{"p":[[49, -50897.645406, 0.955907, 0.035478, 0.029587],[370, -50902.215971, 0.009896, 0.029040, 0.030182]], "n":["258"]},
	{"p":[[422, -50910.076012, 0.999823, 0.034549, 0.044655]], "n":["1707"]},
	{"p":[[445, -50886.739946, 0.999990, 0.043639, 0.016142]], "n":["64"]},
	{"p":[[370, -50901.223348, 0.894503, 0.078232, 0.034880],[6, -50904.609139, 0.030280, 0.004894, 0.053091],[3, -50904.767404, 0.025847, 0.000001, 0.055570],[7, -50904.767786, 0.025838, 0.007286, 0.055573]], "n":["1365"]},
	{"p":[[428, -50897.027214, 0.318594, 0.003975, 0.025739],[426, -50897.053483, 0.310333, 0.004704, 0.022518],[427, -50897.398874, 0.219699, 0.000001, 0.026220],[443, -50897.936013, 0.128396, 0.017720, 0.016756],[413, -50900.794260, 0.007366, 0.008461, 0.029006],[82, -50901.102646, 0.005411, 0.002663, 0.031130]], "n":["1943"]},
	{"p":[[112, -50891.928841, 0.590490, 0.009954, 0.020816],[67, -50894.052688, 0.070605, 0.003115, 0.029026],[68, -50894.465021, 0.046748, 0.000001, 0.032445],[69, -50894.466942, 0.046658, 0.006772, 0.032383],[111, -50894.548494, 0.043004, 0.000001, 0.026207],[115, -50894.561573, 0.042445, 0.006302, 0.026161],[113, -50894.679241, 0.037734, 0.004489, 0.026632]], "n":["843"]},
	{"p":[[340, -50899.165336, 0.702399, 0.022808, 0.025918],[333, -50900.724145, 0.147775, 0.004789, 0.030083],[326, -50902.030367, 0.040024, 0.010119, 0.033042],[337, -50902.119846, 0.036598, 0.001594, 0.032666],[336, -50902.311416, 0.030218, 0.000001, 0.032703],[339, -50903.279396, 0.011478, 0.005331, 0.033499],[332, -50903.556793, 0.008698, 0.001642, 0.034526]], "n":["567"]},
	{"p":[[67, -50897.274788, 0.298552, 0.005420, 0.031238],[68, -50898.113404, 0.129067, 0.000001, 0.037827],[69, -50898.114251, 0.128957, 0.006772, 0.037756],[112, -50899.339258, 0.037882, 0.003636, 0.034894],[348, -50899.392886, 0.035904, 0.036843, 0.032000],[117, -50899.607091, 0.028981, 0.001915, 0.039319],[359, -50899.653253, 0.027674, 0.006909, 0.037639]], "n":["438"]},
	{"p":[[422, -50902.346021, 0.919679, 0.025138, 0.033394],[66, -50904.893988, 0.071956, 0.038407, 0.037208]], "n":["848"]},
	{"p":[[132, -50896.730182, 0.998569, 0.015690, 0.031614]], "n":["500"]},
	{"p":[[370, -50911.761744, 0.475862, 0.050804, 0.042413],[88, -50913.548494, 0.079709, 0.004309, 0.052717],[98, -50914.010660, 0.050210, 0.012599, 0.062412],[89, -50914.330676, 0.036459, 0.002597, 0.062028],[94, -50914.332884, 0.036379, 0.001542, 0.060981],[95, -50914.361428, 0.035355, 0.000001, 0.062319],[96, -50914.368334, 0.035112, 0.012500, 0.062370]], "n":["405"]},
	{"p":[[428, -50883.495081, 0.394813, 0.003975, 0.011022],[426, -50883.794368, 0.292694, 0.001976, 0.009114],[427, -50883.818096, 0.285830, 0.000001, 0.011121],[413, -50886.826911, 0.014106, 0.008476, 0.011376],[82, -50887.367516, 0.008215, 0.002859, 0.012382]], "n":["2245"]},
	{"p":[[385, -50887.505991, 0.368702, 0.015204, 0.016353],[426, -50887.984252, 0.228544, 0.005352, 0.014004],[428, -50888.654564, 0.116911, 0.003171, 0.017377],[427, -50888.687605, 0.113112, 0.000001, 0.017266],[434, -50889.692760, 0.041397, 0.011761, 0.020005],[433, -50889.752062, 0.039014, 0.000001, 0.020254],[386, -50890.063414, 0.028576, 0.000001, 0.020685]], "n":["234"]},
	{"p":[[22, -50883.256091, 0.252113, 0.007352, 0.016444],[21, -50883.261405, 0.250777, 0.000001, 0.016451],[18, -50883.266799, 0.249428, 0.000001, 0.016457],[9, -50885.197242, 0.036188, 0.005502, 0.017353],[8, -50885.535355, 0.025806, 0.023764, 0.021353],[25, -50885.618854, 0.023739, 0.000001, 0.021234],[26, -50885.619715, 0.023718, 0.005535, 0.021242]], "n":["1834"]},
	{"p":[[99, -50904.205302, 0.544453, 0.031863, 0.049749],[354, -50905.549966, 0.141899, 0.005119, 0.045633],[422, -50907.011027, 0.032919, 0.017576, 0.042462],[432, -50907.161308, 0.028326, 0.002019, 0.053179],[429, -50907.240481, 0.026170, 0.000001, 0.054715],[433, -50907.243052, 0.026103, 0.009619, 0.054741],[114, -50907.309799, 0.024417, 0.012460, 0.037795]], "n":["964"]},
	{"p":[[325, -50909.860397, 0.466505, 0.003381, 0.039279],[333, -50910.546735, 0.234846, 0.011232, 0.043943],[332, -50910.744536, 0.192699, 0.000001, 0.044309],[335, -50912.735202, 0.026324, 0.000001, 0.059613],[334, -50912.736721, 0.026284, 0.000001, 0.059623],[336, -50912.738580, 0.026235, 0.008514, 0.059630],[337, -50913.833783, 0.008775, 0.001594, 0.059895]], "n":["28"]},
	{"p":[[4, -50901.828006, 0.456731, 0.009569, 0.044082],[5, -50902.334456, 0.275240, 0.012655, 0.043632],[6, -50902.441624, 0.247269, 0.027329, 0.045647],[370, -50904.964414, 0.019840, 0.101527, 0.042171]], "n":["1410"]},
	{"p":[[370, -50899.010180, 0.540385, 0.063255, 0.024404],[426, -50900.201721, 0.164143, 0.010437, 0.027834],[413, -50900.402999, 0.134218, 0.009270, 0.029275],[82, -50901.795741, 0.033339, 0.004663, 0.036459],[412, -50901.977992, 0.027784, 0.016286, 0.036432],[428, -50902.057668, 0.025656, 0.003975, 0.037186],[427, -50902.455669, 0.017232, 0.000001, 0.038119]], "n":["2265"]},
	{"p":[[67, -50891.249212, 0.265519, 0.003316, 0.022710],[69, -50891.794850, 0.153861, 0.006772, 0.026193],[68, -50891.794869, 0.153858, 0.000001, 0.026271],[112, -50892.791367, 0.056800, 0.004021, 0.022788],[111, -50893.315103, 0.033643, 0.000001, 0.024733],[117, -50893.349655, 0.032500, 0.001915, 0.027481],[113, -50893.377903, 0.031595, 0.004489, 0.024929]], "n":["1655"]},
	{"p":[[369, -50911.078982, 0.756832, 0.076360, 0.036250],[439, -50912.776303, 0.138632, 0.015198, 0.038879],[437, -50914.412266, 0.027001, 0.004518, 0.042811],[438, -50914.450321, 0.025992, 0.004334, 0.044432],[436, -50914.450596, 0.025985, 0.000001, 0.044429],[440, -50914.468916, 0.025514, 0.008326, 0.044510]], "n":["990"]},
	{"p":[[109, -50915.631850, 0.243684, 0.007236, 0.053268],[107, -50915.679740, 0.232289, 0.000001, 0.054227],[108, -50915.726009, 0.221786, 0.000045, 0.054479],[114, -50917.063837, 0.058200, 0.006076, 0.048495],[67, -50917.250097, 0.048309, 0.003524, 0.052805],[68, -50917.496714, 0.037751, 0.000001, 0.055912],[69, -50917.501499, 0.037571, 0.006772, 0.055883]], "n":["842"]},
	{"p":[[422, -50909.731004, 0.999904, 0.029976, 0.040216]], "n":["839"]},
	{"p":[[368, -50919.532705, 0.914481, 0.023839, 0.063939],[38, -50922.985267, 0.028956, 0.012960, 0.066464],[11, -50923.255149, 0.022107, 0.026961, 0.064586],[48, -50923.985991, 0.010645, 0.006811, 0.077196]], "n":["1483"]},
	{"p":[[375, -50890.125724, 0.707033, 0.087182, 0.021191],[63, -50891.367165, 0.204310, 0.078200, 0.027252],[55, -50892.721921, 0.052714, 0.038227, 0.027229],[65, -50893.624123, 0.021385, 0.008991, 0.026342]], "n":["915"]},
	{"p":[[284, -50891.767440, 0.442374, 0.001808, 0.017178],[286, -50892.224465, 0.280095, 0.021321, 0.017129],[285, -50892.233669, 0.277529, 0.000001, 0.017207]], "n":["1240"]},
	{"p":[[82, -50889.042378, 0.198852, 0.000968, 0.018732],[413, -50889.045208, 0.198290, 0.008480, 0.016741],[81, -50889.284464, 0.156097, 0.000001, 0.020989],[83, -50889.298429, 0.153932, 0.011254, 0.020925],[94, -50890.439000, 0.049202, 0.007029, 0.018952],[97, -50890.989429, 0.028375, 0.011917, 0.021732],[89, -50891.176377, 0.023537, 0.002597, 0.021997]], "n":["1493"]},
	{"p":[[348, -50890.390798, 0.776619, 0.031753, 0.021281],[449, -50892.851292, 0.066318, 0.022001, 0.029412],[349, -50892.904567, 0.062877, 0.015500, 0.024977],[347, -50892.928816, 0.061371, 0.000001, 0.025110],[345, -50894.895206, 0.008590, 0.000001, 0.024876]], "n":["1728"]},
	{"p":[[348, -50895.827461, 0.777747, 0.032512, 0.022266],[449, -50898.184884, 0.073625, 0.024173, 0.032548],[349, -50898.303637, 0.065381, 0.015500, 0.025813],[347, -50898.321001, 0.064255, 0.000001, 0.025897],[345, -50900.416083, 0.007907, 0.000001, 0.026407]], "n":["1729"]},
	{"p":[[2, -50909.178673, 0.317350, 0.000001, 0.051228],[460, -50909.180520, 0.316765, 0.011643, 0.051216],[459, -50909.180710, 0.316705, 0.000001, 0.051217],[370, -50912.488509, 0.011590, 0.083818, 0.052145],[455, -50912.727382, 0.009128, 0.001857, 0.050945],[6, -50913.466521, 0.004359, 0.015682, 0.056551],[19, -50913.591680, 0.003846, 0.001177, 0.064565]], "n":["705"]},
	{"p":[[449, -50905.994666, 0.636114, 0.012458, 0.041093],[348, -50907.892537, 0.095345, 0.028221, 0.045243],[450, -50908.148536, 0.073811, 0.000001, 0.044388],[451, -50908.202633, 0.069924, 0.017598, 0.044503],[349, -50909.292957, 0.023502, 0.015500, 0.050473],[347, -50909.308087, 0.023149, 0.000001, 0.050614],[106, -50909.500875, 0.019090, 0.009982, 0.055768]], "n":["1495"]},
	{"p":[[382, -50885.248660, 0.069067, 0.000001, 0.016282],[383, -50885.249132, 0.069034, 0.000001, 0.016283],[389, -50885.249302, 0.069023, 0.000001, 0.016283],[384, -50885.249810, 0.068988, 0.000001, 0.016283],[390, -50885.267789, 0.067758, 0.031729, 0.016270],[440, -50885.327045, 0.063860, 0.000001, 0.016296],[434, -50885.328248, 0.063783, 0.000001, 0.016296]], "n":["983"]},
	{"p":[[348, -50903.005977, 0.205398, 0.000001, 0.040223],[349, -50903.008459, 0.204889, 0.015500, 0.040209],[347, -50903.011102, 0.204348, 0.000001, 0.040234],[66, -50903.318791, 0.150225, 0.013391, 0.036684],[67, -50904.383263, 0.051814, 0.014454, 0.040342],[65, -50904.622606, 0.040785, 0.000001, 0.041615],[346, -50904.841599, 0.032764, 0.000001, 0.040724]], "n":["364"]},
	{"p":[[347, -50901.907132, 0.332835, 0.004135, 0.036982],[346, -50901.921142, 0.328205, 0.008102, 0.032350],[345, -50902.096690, 0.275363, 0.000001, 0.038306],[349, -50905.056539, 0.014271, 0.015500, 0.042408],[348, -50905.168709, 0.012757, 0.006135, 0.041888],[449, -50905.226698, 0.012038, 0.005804, 0.042455],[451, -50905.522923, 0.008952, 0.011932, 0.040643]], "n":["34"]},
	{"p":[[55, -50911.809571, 0.542239, 0.038227, 0.039228],[65, -50912.891912, 0.183711, 0.009363, 0.040020],[64, -50914.129078, 0.053314, 0.000001, 0.044604],[60, -50914.166952, 0.051333, 0.000001, 0.045022],[61, -50914.167434, 0.051308, 0.000001, 0.045022],[62, -50914.167497, 0.051305, 0.000619, 0.045013],[63, -50914.168134, 0.051272, 0.000001, 0.045004]], "n":["1781"]},
	{"p":[[370, -50899.331619, 0.930355, 0.092072, 0.031059],[3, -50902.322425, 0.046748, 0.031241, 0.045338],[42, -50903.843061, 0.010218, 0.019070, 0.046598]], "n":["701"]},
	{"p":[[370, -50893.527222, 0.439468, 0.101536, 0.024640],[460, -50893.635440, 0.394393, 0.009271, 0.025004],[459, -50895.070171, 0.093936, 0.001489, 0.025467],[2, -50895.527092, 0.059483, 0.000001, 0.026751],[458, -50897.711412, 0.006695, 0.006010, 0.022499]], "n":["1991"]},
	{"p":[[98, -50926.207980, 0.330139, 0.011686, 0.063141],[99, -50926.622060, 0.218205, 0.012559, 0.056685],[103, -50927.526484, 0.088324, 0.001475, 0.067323],[104, -50927.575951, 0.084061, 0.014848, 0.068528],[345, -50928.087680, 0.050391, 0.000001, 0.065413],[347, -50928.102966, 0.049627, 0.004135, 0.065176],[346, -50928.188076, 0.045578, 0.000001, 0.065707]], "n":["1917"]},
	{"p":[[325, -50915.945865, 0.290780, 0.005288, 0.055713],[326, -50916.179328, 0.230236, 0.002575, 0.065999],[331, -50916.319206, 0.200182, 0.000001, 0.068553],[332, -50916.320245, 0.199974, 0.004584, 0.068507],[333, -50917.870356, 0.042439, 0.014307, 0.068254],[330, -50919.240035, 0.010788, 0.000001, 0.074273],[329, -50919.247645, 0.010706, 0.000001, 0.074261]], "n":["881"]},
	{"p":[[0, -50912.060067, 0.346387, 0.005315, 0.035575],[1, -50912.127156, 0.323910, 0.000001, 0.038500],[462, -50912.128856, 0.323360, 0.000001, 0.038501]], "n":["1429"]},
	{"p":[[2, -50898.106288, 0.929218, 0.004430, 0.034676],[459, -50901.377275, 0.035281, 0.000001, 0.038719],[460, -50901.381809, 0.035122, 0.011643, 0.038755]], "n":["1935"]},
	{"p":[[348, -50889.417692, 0.631018, 0.043854, 0.021039],[449, -50890.003510, 0.351256, 0.021564, 0.023233],[349, -50893.916583, 0.007018, 0.015500, 0.025806]], "n":["362"]},
	{"p":[[2, -50901.440014, 0.323884, 0.000001, 0.039673],[460, -50901.441893, 0.323276, 0.011643, 0.039664],[459, -50901.442150, 0.323193, 0.000001, 0.039665],[455, -50904.993268, 0.009273, 0.001809, 0.038397],[370, -50905.132103, 0.008071, 0.085688, 0.041192]], "n":["1315"]},
	{"p":[[10, -50903.476490, 0.079481, 0.004812, 0.047401],[9, -50903.476529, 0.079478, 0.000001, 0.047392],[8, -50903.497777, 0.077807, 0.003525, 0.047509],[46, -50903.524188, 0.075779, 0.007120, 0.045084],[44, -50903.686185, 0.064446, 0.004974, 0.044989],[42, -50903.735875, 0.061322, 0.000001, 0.046587],[43, -50903.738052, 0.061189, 0.000001, 0.046571]], "n":["235"]},
	{"p":[[327, -50887.326889, 0.796323, 0.016999, 0.012481],[328, -50889.330057, 0.107430, 0.001840, 0.017973],[329, -50889.457897, 0.094538, 0.011576, 0.018027]], "n":["565"]},
	{"p":[[284, -50892.488497, 0.896461, 0.005934, 0.017428],[286, -50895.295145, 0.054153, 0.021804, 0.017622],[285, -50895.387270, 0.049387, 0.000001, 0.017624]], "n":["1243"]},
	{"p":[[388, -50894.390398, 0.593809, 0.018137, 0.020629],[426, -50894.875445, 0.365590, 0.015890, 0.019637],[428, -50897.909521, 0.017592, 0.003975, 0.027004],[427, -50898.198502, 0.013177, 0.000001, 0.027236]], "n":["1159"]},
	{"p":[[33, -50882.553646, 0.759356, 0.038837, 0.010690],[38, -50883.706228, 0.239820, 0.024173, 0.011016]], "n":["669"]},
	{"p":[[325, -50907.584964, 0.748891, 0.012058, 0.041241],[324, -50909.398450, 0.122133, 0.000001, 0.047891],[323, -50909.435673, 0.117670, 0.002311, 0.048350]], "n":["76"]},
	{"p":[[386, -50897.848907, 0.283568, 0.008081, 0.031203],[443, -50898.008536, 0.241730, 0.008851, 0.023393],[426, -50898.700128, 0.121053, 0.006953, 0.025547],[385, -50899.355605, 0.062850, 0.010895, 0.029869],[428, -50899.384643, 0.061051, 0.003076, 0.031833],[427, -50899.430020, 0.058343, 0.000001, 0.031610],[434, -50900.200052, 0.027013, 0.011761, 0.035365]], "n":["1819"]},
	{"p":[[55, -50891.798337, 0.461172, 0.038227, 0.027293],[65, -50892.334549, 0.269767, 0.008373, 0.023920],[375, -50893.240119, 0.109070, 0.070107, 0.020017],[64, -50894.397124, 0.034295, 0.000001, 0.032071],[63, -50894.486719, 0.031356, 0.000001, 0.032841],[62, -50894.488378, 0.031304, 0.000602, 0.032864],[60, -50894.490263, 0.031245, 0.000001, 0.032888]], "n":["1762"]},
	{"p":[[3, -50888.235851, 0.424131, 0.015547, 0.021417],[9, -50888.966416, 0.204277, 0.021953, 0.016445],[7, -50889.470901, 0.123346, 0.007286, 0.021565],[6, -50889.536572, 0.115506, 0.000001, 0.021606],[42, -50889.814177, 0.087507, 0.008336, 0.018120],[370, -50890.684950, 0.036633, 0.058249, 0.010394]], "n":["1900"]},
	{"p":[[2, -50898.779704, 0.325152, 0.000001, 0.033724],[460, -50898.781386, 0.324606, 0.011643, 0.033717],[459, -50898.781661, 0.324517, 0.000001, 0.033717],[455, -50902.288173, 0.009736, 0.001774, 0.031790],[370, -50902.682063, 0.006566, 0.086116, 0.035458]], "n":["1316"]},
	{"p":[[55, -50892.653244, 0.560706, 0.038227, 0.027652],[65, -50893.558567, 0.226756, 0.008997, 0.026787],[64, -50895.255094, 0.041569, 0.000001, 0.032618],[63, -50895.330402, 0.038553, 0.000001, 0.033283],[62, -50895.331223, 0.038522, 0.000608, 0.033301],[60, -50895.332194, 0.038484, 0.000001, 0.033320],[61, -50895.332683, 0.038465, 0.000001, 0.033320]], "n":["1761"]},
	{"p":[[48, -50914.702477, 0.605446, 0.006759, 0.055843],[368, -50916.101037, 0.149516, 0.023536, 0.056019],[41, -50917.195837, 0.050029, 0.011238, 0.057355],[40, -50917.299302, 0.045112, 0.004797, 0.056278],[39, -50917.334586, 0.043548, 0.000001, 0.057818],[46, -50917.857127, 0.025824, 0.002621, 0.058661],[47, -50918.119146, 0.019872, 0.005319, 0.061831]], "n":["677"]},
	{"p":[[9, -50887.664579, 0.097377, 0.000216, 0.023645],[8, -50887.665149, 0.097322, 0.000001, 0.023712],[10, -50887.666235, 0.097216, 0.004812, 0.023730],[46, -50887.796275, 0.085362, 0.008989, 0.022705],[43, -50887.823962, 0.083031, 0.000001, 0.022928],[42, -50887.859525, 0.080130, 0.000001, 0.023025],[44, -50887.877486, 0.078703, 0.003020, 0.022580]], "n":["1082"]},
	{"p":[[90, -50892.303188, 0.459330, 0.006764, 0.028269],[95, -50892.322910, 0.450359, 0.047201, 0.027392],[388, -50894.835692, 0.036498, 0.012825, 0.026067],[426, -50895.498933, 0.018803, 0.012600, 0.023982]], "n":["312"]},
	{"p":[[445, -50882.864860, 0.999993, 0.043966, 0.010877]], "n":["1466"]},
	{"p":[[4, -50900.360817, 0.333875, 0.000001, 0.039324],[5, -50900.362990, 0.333150, 0.000001, 0.039326],[6, -50900.363708, 0.332911, 0.027329, 0.039326]], "n":["2084"]},
	{"p":[[31, -50895.190595, 0.443858, 0.039819, 0.038462],[33, -50895.905983, 0.217047, 0.024377, 0.028155],[38, -50895.986256, 0.200305, 0.017187, 0.026860],[27, -50897.763946, 0.033857, 0.000001, 0.034334],[28, -50897.786624, 0.033098, 0.000001, 0.034329],[29, -50897.796635, 0.032768, 0.009610, 0.034380],[34, -50898.850423, 0.011424, 0.001482, 0.039146]], "n":["298"]},
	{"p":[[458, -50887.793690, 0.465612, 0.009715, 0.016947],[13, -50888.531682, 0.222597, 0.032627, 0.015544],[455, -50888.879824, 0.157153, 0.001026, 0.021707],[459, -50888.916823, 0.151445, 0.005024, 0.021689]], "n":["2005"]},
	{"p":[[368, -50904.621571, 0.898678, 0.020826, 0.044765],[38, -50907.638504, 0.043991, 0.011866, 0.047237],[11, -50907.879438, 0.034572, 0.028860, 0.044243],[48, -50908.781097, 0.014033, 0.006792, 0.057256]], "n":["1484"]},
	{"p":[[98, -50933.906358, 0.322743, 0.011801, 0.076178],[99, -50934.507882, 0.176856, 0.012870, 0.070362],[103, -50935.102804, 0.097555, 0.001004, 0.080845],[104, -50935.124029, 0.095506, 0.014848, 0.081704],[345, -50935.713232, 0.052984, 0.000001, 0.079171],[347, -50935.734210, 0.051884, 0.004135, 0.078992],[346, -50935.804929, 0.048341, 0.000001, 0.079498]], "n":["1283"]},
	{"p":[[422, -50902.031583, 0.599960, 0.022651, 0.034995],[66, -50902.616544, 0.334254, 0.033627, 0.032735],[354, -50905.785057, 0.014061, 0.009510, 0.045930],[375, -50905.884386, 0.012731, 0.022201, 0.033438],[114, -50906.498490, 0.006889, 0.014915, 0.035576]], "n":["1682"]},
	{"p":[[42, -50881.051061, 0.997843, 0.018382, 0.010974]], "n":["2111"]},
	{"p":[[17, -50886.095189, 0.307243, 0.000001, 0.021853],[16, -50886.108871, 0.303068, 0.000001, 0.021858],[18, -50886.121157, 0.299368, 0.004919, 0.021865],[21, -50889.458724, 0.010635, 0.000001, 0.024347],[22, -50889.471913, 0.010495, 0.005173, 0.024945],[8, -50889.521617, 0.009986, 0.029457, 0.027515],[25, -50889.654479, 0.008744, 0.000001, 0.027277]], "n":["1034"]},
	{"p":[[370, -50892.807400, 0.472886, 0.083271, 0.021322],[2, -50894.512803, 0.085923, 0.000001, 0.028351],[460, -50894.541881, 0.083461, 0.011643, 0.028403],[459, -50894.542737, 0.083389, 0.000001, 0.028403],[19, -50894.778002, 0.065908, 0.001876, 0.033959],[21, -50894.796881, 0.064675, 0.021598, 0.034046],[20, -50894.799235, 0.064523, 0.000001, 0.034049]], "n":["1925"]},
	{"p":[[55, -50917.111035, 0.521630, 0.038227, 0.045075],[65, -50918.173179, 0.180335, 0.009375, 0.046001],[64, -50919.309364, 0.057895, 0.000001, 0.050562],[60, -50919.339094, 0.056199, 0.000001, 0.050924],[61, -50919.339576, 0.056172, 0.000001, 0.050924],[62, -50919.339813, 0.056159, 0.000621, 0.050916],[63, -50919.340626, 0.056113, 0.000001, 0.050908]], "n":["1736"]},
	{"p":[[33, -50892.192710, 0.179107, 0.017041, 0.025156],[27, -50892.322063, 0.157375, 0.000001, 0.028018],[28, -50892.344568, 0.153873, 0.000001, 0.028015],[29, -50892.356016, 0.152121, 0.009702, 0.028052],[38, -50892.470098, 0.135720, 0.014785, 0.022904],[31, -50892.787046, 0.098854, 0.021056, 0.032142],[34, -50893.581768, 0.044653, 0.001424, 0.032764]], "n":["670"]},
	{"p":[[38, -50902.489678, 0.866482, 0.018543, 0.035058],[33, -50904.567894, 0.108443, 0.037573, 0.043487],[31, -50906.218421, 0.020816, 0.028827, 0.051222]], "n":["1626"]},
	{"p":[[451, -50888.471598, 0.307632, 0.003221, 0.017288],[452, -50888.547937, 0.285022, 0.000001, 0.017255],[453, -50888.552495, 0.283725, 0.005102, 0.017246],[449, -50890.259419, 0.051474, 0.000001, 0.020052],[450, -50890.392192, 0.045074, 0.000001, 0.020413],[11, -50892.577517, 0.005068, 0.020665, 0.017318],[445, -50892.618184, 0.004866, 0.016909, 0.022377]], "n":["1324"]},
	{"p":[[388, -50893.260819, 0.592486, 0.018141, 0.020357],[426, -50893.736670, 0.368144, 0.015952, 0.019302],[428, -50896.806899, 0.017086, 0.003975, 0.026781],[427, -50897.095942, 0.012797, 0.000001, 0.027013]], "n":["1146"]},
	{"p":[[4, -50894.645817, 0.502010, 0.011359, 0.028766],[5, -50895.444967, 0.225759, 0.000001, 0.030074],[6, -50895.460008, 0.222389, 0.027329, 0.030122],[370, -50896.957754, 0.049734, 0.102250, 0.024987]], "n":["1414"]},
	{"p":[[55, -50914.251165, 0.506496, 0.038227, 0.045022],[65, -50915.170771, 0.201928, 0.009119, 0.045029],[64, -50916.442379, 0.056617, 0.000001, 0.050437],[60, -50916.480438, 0.054502, 0.000001, 0.050858],[62, -50916.480497, 0.054499, 0.000616, 0.050846],[63, -50916.480659, 0.054490, 0.000001, 0.050835],[61, -50916.480923, 0.054476, 0.000001, 0.050858]], "n":["1783"]},
	{"p":[[98, -50905.315117, 0.352947, 0.012873, 0.045552],[99, -50906.271284, 0.135660, 0.012253, 0.038012],[347, -50906.602086, 0.097451, 0.004135, 0.042557],[345, -50906.654195, 0.092503, 0.000001, 0.043152],[346, -50906.723443, 0.086314, 0.000001, 0.043123],[103, -50907.085946, 0.060069, 0.000001, 0.051250],[104, -50907.086386, 0.060042, 0.014848, 0.051246]], "n":["1288"]},
	{"p":[[55, -50911.809571, 0.542239, 0.038227, 0.039228],[65, -50912.891912, 0.183711, 0.009363, 0.040020],[64, -50914.129078, 0.053314, 0.000001, 0.044604],[60, -50914.166952, 0.051333, 0.000001, 0.045022],[61, -50914.167434, 0.051308, 0.000001, 0.045022],[62, -50914.167497, 0.051305, 0.000619, 0.045013],[63, -50914.168134, 0.051272, 0.000001, 0.045004]], "n":["921"]},
	{"p":[[2, -50901.711990, 0.255080, 0.000001, 0.039510],[460, -50901.713852, 0.254606, 0.011643, 0.039502],[459, -50901.714084, 0.254547, 0.000001, 0.039503],[426, -50901.979372, 0.195234, 0.025254, 0.029090],[370, -50904.142167, 0.022452, 0.075324, 0.035631],[455, -50905.054369, 0.009018, 0.002101, 0.036928]], "n":["1314"]},
	{"p":[[19, -50897.953889, 0.319794, 0.001840, 0.039646],[21, -50897.972564, 0.313877, 0.021598, 0.039752],[20, -50897.974694, 0.313209, 0.000001, 0.039754],[11, -50899.956309, 0.043175, 0.020003, 0.031068],[13, -50902.013461, 0.005518, 0.024237, 0.039202]], "n":["1924"]},
	{"p":[[22, -50887.427906, 0.232803, 0.007352, 0.022261],[21, -50887.432727, 0.231683, 0.000001, 0.022270],[18, -50887.437779, 0.230516, 0.000001, 0.022278],[9, -50889.292659, 0.036069, 0.004882, 0.023636],[8, -50889.456199, 0.030628, 0.024837, 0.027270],[25, -50889.556469, 0.027705, 0.000001, 0.027187],[26, -50889.557027, 0.027690, 0.005535, 0.027193]], "n":["190"]},
	{"p":[[16, -50885.969710, 0.835624, 0.011386, 0.016484],[3, -50888.110839, 0.098204, 0.015706, 0.021967],[7, -50889.357722, 0.028224, 0.007286, 0.022177],[6, -50889.422195, 0.026462, 0.000001, 0.022208]], "n":["1838"]},
	{"p":[[375, -50917.623612, 0.554898, 0.088860, 0.046301],[63, -50918.231351, 0.302186, 0.078200, 0.050848],[55, -50919.588785, 0.077759, 0.038227, 0.050824],[65, -50920.630340, 0.027441, 0.009385, 0.051872],[64, -50921.680988, 0.009597, 0.000001, 0.056390],[60, -50921.704739, 0.009371, 0.000001, 0.056708],[61, -50921.705223, 0.009367, 0.000001, 0.056708]], "n":["1753"]},
	{"p":[[343, -50923.120601, 0.368223, 0.000001, 0.073925],[345, -50923.289902, 0.310874, 0.011219, 0.074859],[344, -50923.296673, 0.308776, 0.000001, 0.074920]], "n":["656"]},
	{"p":[[437, -50912.888814, 0.894759, 0.062128, 0.034004],[399, -50915.215419, 0.087352, 0.021359, 0.039170]], "n":["2246"]},
	{"p":[[4, -50904.656380, 0.422931, 0.011460, 0.040347],[5, -50904.772385, 0.376608, 0.030260, 0.041386],[6, -50905.408950, 0.199266, 0.027330, 0.042468]], "n":["707"]},
	{"p":[[5, -50908.418947, 0.408812, 0.030875, 0.050371],[6, -50908.743170, 0.295607, 0.027329, 0.054034],[4, -50908.743870, 0.295401, 0.000001, 0.054033]], "n":["2081"]},
	{"p":[[5, -50888.856413, 0.859076, 0.062174, 0.016870],[4, -50891.330468, 0.072371, 0.000001, 0.020166],[6, -50891.384886, 0.068538, 0.027329, 0.020333]], "n":["1876"]},
	{"p":[[285, -50891.056165, 0.725614, 0.025785, 0.011948],[271, -50892.684267, 0.142439, 0.022250, 0.017205],[284, -50893.447662, 0.066388, 0.000001, 0.022732],[286, -50893.460254, 0.065558, 0.020953, 0.022747]], "n":["1239"]},
	{"p":[[3, -50882.163474, 0.977624, 0.031241, 0.016211],[7, -50886.759491, 0.009866, 0.007286, 0.017448]], "n":["1841"]},
	{"p":[[460, -50893.148725, 0.893230, 0.007256, 0.024969],[459, -50896.263635, 0.039644, 0.001371, 0.029858],[2, -50896.749046, 0.024399, 0.000001, 0.031322],[458, -50897.079693, 0.017529, 0.015210, 0.021867],[462, -50897.451553, 0.012086, 0.012746, 0.028169],[461, -50897.671278, 0.009702, 0.000001, 0.028779]], "n":["2059"]},
	{"p":[[24, -50883.724485, 0.305172, 0.001773, 0.016325],[23, -50883.828330, 0.275071, 0.000001, 0.016518],[25, -50883.830769, 0.274402, 0.005263, 0.016523],[35, -50886.122142, 0.027750, 0.002802, 0.021587],[34, -50886.130731, 0.027512, 0.000001, 0.021590],[29, -50886.143973, 0.027150, 0.000001, 0.021593],[22, -50886.898335, 0.012769, 0.000001, 0.020124]], "n":["1854"]},
	{"p":[[4, -50899.608114, 0.445053, 0.021473, 0.030534],[3, -50900.391590, 0.203307, 0.013629, 0.039623],[6, -50900.491132, 0.184044, 0.012793, 0.032307],[7, -50901.050518, 0.105192, 0.007286, 0.041683],[5, -50902.171501, 0.034288, 0.006167, 0.032344],[426, -50903.213393, 0.012096, 0.018593, 0.032763]], "n":["1798"]},
	{"p":[[31, -50896.781611, 0.667222, 0.039819, 0.038545],[38, -50898.101302, 0.178294, 0.018161, 0.028930],[33, -50898.442036, 0.126811, 0.027959, 0.031586],[21, -50901.333051, 0.007041, 0.015162, 0.039904],[28, -50901.382099, 0.006704, 0.001847, 0.034918]], "n":["1558"]},
	{"p":[[450, -50893.748228, 0.896451, 0.013846, 0.009322],[13, -50897.312084, 0.025396, 0.022831, 0.027518],[21, -50897.435871, 0.022439, 0.018671, 0.034781],[20, -50897.603494, 0.018976, 0.000001, 0.036501],[19, -50897.611822, 0.018819, 0.000001, 0.036563]], "n":["1368"]},
	{"p":[[29, -50894.439696, 0.181276, 0.008526, 0.032132],[28, -50894.468732, 0.176088, 0.000001, 0.032220],[27, -50894.469920, 0.175879, 0.000001, 0.032223],[34, -50894.824120, 0.123420, 0.001777, 0.033243],[9, -50895.142305, 0.089784, 0.019151, 0.028147],[35, -50895.676638, 0.052619, 0.002802, 0.036630],[22, -50896.320080, 0.027650, 0.003612, 0.035483]], "n":["2238"]},
	{"p":[[112, -50893.818639, 0.885461, 0.011145, 0.022425],[67, -50897.487442, 0.022585, 0.005701, 0.031120],[416, -50897.651797, 0.019162, 0.004919, 0.038470]], "n":["841"]},
	{"p":[[348, -50897.637628, 0.599484, 0.044336, 0.027105],[449, -50898.083609, 0.383787, 0.024173, 0.032642],[349, -50901.992755, 0.007698, 0.015500, 0.033082],[347, -50902.085411, 0.007017, 0.000001, 0.033428]], "n":["1179"]},
	{"p":[[458, -50892.240533, 0.430819, 0.009448, 0.022781],[13, -50892.999950, 0.201597, 0.032517, 0.021019],[455, -50893.133877, 0.176328, 0.001020, 0.027442],[459, -50893.171733, 0.169777, 0.005024, 0.027457],[38, -50895.473738, 0.016988, 0.017958, 0.022937]], "n":["2006"]},
	{"p":[[370, -50900.374839, 0.585590, 0.073979, 0.027726],[460, -50902.492262, 0.070471, 0.009956, 0.035515],[2, -50902.730572, 0.055528, 0.000001, 0.038624],[459, -50902.770329, 0.053364, 0.000001, 0.038776],[19, -50902.908840, 0.046461, 0.001644, 0.045467],[21, -50902.924238, 0.045751, 0.021598, 0.045567],[20, -50902.926492, 0.045648, 0.000001, 0.045570]], "n":["2018"]},
	{"p":[[65, -50914.020201, 0.851087, 0.007132, 0.040160],[375, -50916.834669, 0.051011, 0.070468, 0.039989],[55, -50917.096921, 0.039244, 0.038227, 0.045163],[67, -50917.757137, 0.020279, 0.018539, 0.046152],[66, -50917.992099, 0.016032, 0.000001, 0.047166]], "n":["2224"]},
	{"p":[[370, -50898.267883, 0.910634, 0.080551, 0.025812],[6, -50901.810378, 0.026355, 0.005565, 0.040886],[3, -50902.052605, 0.020685, 0.000001, 0.043471],[7, -50902.053216, 0.020673, 0.007286, 0.043475]], "n":["2014"]},
	{"p":[[38, -50905.400767, 0.268896, 0.014454, 0.040864],[19, -50905.581669, 0.224398, 0.001598, 0.051120],[21, -50905.597298, 0.220918, 0.021598, 0.051235],[20, -50905.599324, 0.220471, 0.000001, 0.051237],[40, -50908.315988, 0.014572, 0.017306, 0.052051],[41, -50908.592640, 0.011050, 0.016653, 0.056514],[39, -50908.600599, 0.010963, 0.000001, 0.056567]], "n":["1579"]},
	{"p":[[437, -50915.091657, 0.998490, 0.079587, 0.038616]], "n":["992"]},
	{"p":[[348, -50894.796325, 0.636572, 0.044766, 0.021682],[449, -50895.398448, 0.348617, 0.024173, 0.027012],[349, -50899.316370, 0.006931, 0.015500, 0.026678]], "n":["1177"]},
	{"p":[[348, -50899.918630, 0.598304, 0.023427, 0.028431],[347, -50901.473228, 0.126406, 0.000001, 0.032205],[349, -50901.495005, 0.123683, 0.015500, 0.032250],[359, -50903.083323, 0.025265, 0.000001, 0.037691],[360, -50903.093181, 0.025017, 0.000001, 0.037743],[361, -50903.108477, 0.024637, 0.016616, 0.037735],[345, -50903.501948, 0.016623, 0.000001, 0.032784]], "n":["643"]},
	{"p":[[255, -50888.235235, 0.999851, 0.036058, 0.010906]], "n":["1303"]},
	{"p":[[9, -50884.150309, 0.757340, 0.038101, 0.011058],[3, -50885.497380, 0.196909, 0.031241, 0.021643],[42, -50887.363472, 0.030467, 0.010761, 0.018051]], "n":["1901"]},
	{"p":[[38, -50901.327163, 0.319897, 0.014538, 0.034755],[19, -50901.749197, 0.209760, 0.001755, 0.045151],[21, -50901.766946, 0.206070, 0.021598, 0.045265],[20, -50901.769012, 0.205644, 0.000001, 0.045267],[40, -50904.507703, 0.013296, 0.018838, 0.045538],[41, -50904.865365, 0.009298, 0.016653, 0.050386],[39, -50904.874406, 0.009214, 0.000001, 0.050444]], "n":["1574"]},
	{"p":[[4, -50899.630950, 0.458726, 0.021403, 0.030444],[6, -50900.513268, 0.189831, 0.013345, 0.031526],[3, -50900.531504, 0.186401, 0.013614, 0.039564],[7, -50901.189124, 0.096571, 0.007286, 0.041611],[5, -50902.160655, 0.036552, 0.005881, 0.031945],[370, -50902.440039, 0.027643, 0.061740, 0.029745]], "n":["1803"]},
	{"p":[[437, -50923.706699, 0.186961, 0.000912, 0.061583],[438, -50923.707496, 0.186812, 0.004334, 0.061924],[436, -50923.707944, 0.186729, 0.000001, 0.061921],[439, -50923.728699, 0.182893, 0.000001, 0.062025],[440, -50923.728820, 0.182871, 0.008326, 0.062025],[405, -50925.191625, 0.042350, 0.020415, 0.062314],[369, -50925.995488, 0.018956, 0.064117, 0.057844]], "n":["1057"]},
	{"p":[[343, -50923.906269, 0.335549, 0.000001, 0.074502],[345, -50923.948177, 0.321777, 0.011219, 0.074817],[344, -50923.966893, 0.315811, 0.000001, 0.074915]], "n":["658"]},
	{"p":[[6, -50896.265364, 0.336058, 0.027329, 0.034659],[4, -50896.278446, 0.331691, 0.000001, 0.034679],[5, -50896.279658, 0.331289, 0.000001, 0.034685]], "n":["2096"]},
	{"p":[[31, -50895.129866, 0.664385, 0.039819, 0.038656],[38, -50896.446923, 0.178004, 0.018156, 0.028976],[33, -50896.764367, 0.129588, 0.027976, 0.031506],[28, -50899.675483, 0.007052, 0.002011, 0.034521],[21, -50899.677472, 0.007038, 0.015156, 0.040004]], "n":["1522"]},
	{"p":[[426, -50900.411293, 0.420900, 0.007809, 0.026610],[428, -50900.838004, 0.274702, 0.003975, 0.032198],[427, -50901.207299, 0.189880, 0.000001, 0.032744],[443, -50902.239339, 0.067650, 0.017368, 0.023323],[90, -50904.094931, 0.010578, 0.005810, 0.043007],[95, -50904.146484, 0.010046, 0.041061, 0.042181],[82, -50904.529059, 0.006853, 0.003015, 0.037260]], "n":["1944"]},
	{"p":[[3, -50883.655624, 0.616850, 0.015578, 0.016117],[7, -50884.906127, 0.176642, 0.007286, 0.016338],[6, -50884.972074, 0.165369, 0.000001, 0.016363],[9, -50886.987397, 0.022040, 0.015263, 0.016233],[370, -50887.434712, 0.014091, 0.066922, 0.009759]], "n":["1836"]},
	{"p":[[34, -50885.410998, 0.285220, 0.001462, 0.016568],[17, -50886.625246, 0.084691, 0.000001, 0.021642],[16, -50886.640765, 0.083387, 0.000001, 0.021657],[18, -50886.652517, 0.082413, 0.004919, 0.021660],[27, -50886.710422, 0.077776, 0.003161, 0.016302],[29, -50886.883462, 0.065418, 0.000991, 0.020032],[35, -50886.885636, 0.065276, 0.002802, 0.020704]], "n":["1884"]},
	{"p":[[31, -50919.150441, 0.724242, 0.039819, 0.062864],[38, -50920.702653, 0.153379, 0.016644, 0.053406],[33, -50921.330365, 0.081876, 0.028086, 0.057308],[21, -50923.540473, 0.008981, 0.015055, 0.065444]], "n":["1521"]},
	{"p":[[4, -50882.170841, 0.999820, 0.048609, 0.016139]], "n":["1008"]},
	{"p":[[98, -50908.474887, 0.339354, 0.012876, 0.052118],[99, -50909.606591, 0.109436, 0.012393, 0.045138],[346, -50909.639739, 0.105868, 0.005382, 0.044883],[347, -50909.668363, 0.102880, 0.004135, 0.048668],[345, -50909.753705, 0.094465, 0.000001, 0.049659],[103, -50910.128173, 0.064959, 0.000001, 0.057949],[104, -50910.128684, 0.064926, 0.014848, 0.057946]], "n":["496"]},
	{"p":[[338, -50900.997072, 0.921112, 0.017939, 0.029042],[337, -50904.714280, 0.022385, 0.001594, 0.046017],[336, -50904.745368, 0.021699, 0.000001, 0.046093],[333, -50904.749494, 0.021610, 0.000001, 0.046079]], "n":["1274"]},
	{"p":[[21, -50903.409337, 0.517508, 0.015197, 0.052416],[43, -50905.196024, 0.086690, 0.006789, 0.058476],[44, -50905.586817, 0.058647, 0.000001, 0.058822],[45, -50905.599243, 0.057923, 0.009675, 0.058816],[20, -50905.635419, 0.055865, 0.000001, 0.056394],[19, -50905.639278, 0.055650, 0.000001, 0.056446],[46, -50905.661055, 0.054451, 0.010667, 0.058866]], "n":["1982"]},
	{"p":[[422, -50910.259771, 0.999941, 0.034549, 0.044702]], "n":["2287"]},
	{"p":[[67, -50895.991981, 0.298440, 0.005427, 0.031290],[68, -50896.831875, 0.128853, 0.000001, 0.037907],[69, -50896.832117, 0.128822, 0.006772, 0.037836],[112, -50898.056840, 0.037853, 0.003647, 0.034957],[348, -50898.088548, 0.036672, 0.036710, 0.031926],[117, -50898.324151, 0.028974, 0.001915, 0.039403],[359, -50898.368990, 0.027704, 0.006916, 0.037707]], "n":["1213"]},
	{"p":[[31, -50897.756258, 0.701471, 0.039819, 0.043845],[38, -50899.299750, 0.149858, 0.018167, 0.034463],[33, -50899.504476, 0.122115, 0.028072, 0.036876],[21, -50902.266103, 0.007716, 0.015130, 0.045398]], "n":["1598"]},
	{"p":[[255, -50897.551464, 0.996186, 0.038350, 0.027153]], "n":["603"]},
	{"p":[[370, -50894.635991, 0.927745, 0.080068, 0.018180],[95, -50898.033082, 0.031052, 0.026161, 0.025797],[90, -50898.703101, 0.015889, 0.004437, 0.029390]], "n":["2062"]},
	{"p":[[255, -50906.842822, 0.995183, 0.031076, 0.035486]], "n":["1304"]},
	{"p":[[38, -50893.684097, 0.775597, 0.015447, 0.022945],[31, -50895.403721, 0.138936, 0.027664, 0.033288],[33, -50895.999549, 0.076568, 0.026264, 0.030902]], "n":["2273"]},
	{"p":[[413, -50933.852854, 0.256888, 0.011508, 0.104186],[411, -50934.110552, 0.198530, 0.000001, 0.107401],[412, -50934.110673, 0.198506, 0.000001, 0.107408],[391, -50934.950148, 0.085742, 0.001116, 0.109093],[410, -50934.965726, 0.084417, 0.000001, 0.111235],[94, -50936.423298, 0.019652, 0.003887, 0.112489],[96, -50936.578213, 0.016832, 0.012500, 0.116208]], "n":["1641"]},
	{"p":[[364, -50959.707480, 1.000000, 0.100059, 0.133758]], "n":["23"]},
	{"p":[[272, -50924.052828, 0.949597, 0.013498, 0.078567],[275, -50927.635103, 0.026411, 0.009447, 0.074852],[273, -50928.395257, 0.012349, 0.011399, 0.074397]], "n":["1257"]},
	{"p":[[369, -50967.494160, 0.529947, 0.072013, 0.183513],[439, -50969.580057, 0.065817, 0.021775, 0.198486],[354, -50970.107562, 0.038837, 0.011686, 0.185838],[437, -50970.199247, 0.035435, 0.009938, 0.202225],[438, -50970.208172, 0.035120, 0.004334, 0.205858],[436, -50970.208496, 0.035108, 0.000001, 0.205857],[440, -50970.224927, 0.034536, 0.008326, 0.205969]], "n":["20"]},
	{"p":[[344, -50935.245506, 0.827878, 0.023185, 0.089460],[317, -50936.960809, 0.148943, 0.014348, 0.085027]], "n":["402"]},
	{"p":[[364, -50955.779182, 1.000000, 0.096877, 0.107053]], "n":["1306"]},
	{"p":[[300, -50938.200593, 0.912237, 0.051551, 0.083487],[130, -50940.903477, 0.061131, 0.049859, 0.085471],[303, -50942.030539, 0.019805, 0.035559, 0.071583]], "n":["1093"]},
	{"p":[[364, -50958.743476, 1.000000, 0.089727, 0.100247]], "n":["1307"]},
	{"p":[[408, -50964.347495, 0.623101, 0.048314, 0.183520],[144, -50966.403734, 0.079716, 0.011256, 0.144003],[395, -50967.646520, 0.023004, 0.002528, 0.196042],[396, -50967.706190, 0.021672, 0.001091, 0.196494],[379, -50967.708113, 0.021630, 0.023939, 0.161182],[202, -50967.753205, 0.020677, 0.006329, 0.164591],[201, -50967.804546, 0.019642, 0.003542, 0.158858]], "n":["404"]},
	{"p":[[105, -50933.632468, 0.086783, 0.005035, 0.108803],[104, -50933.633398, 0.086703, 0.000001, 0.108811],[97, -50933.633497, 0.086694, 0.000001, 0.108812],[102, -50933.754513, 0.076813, 0.003417, 0.110255],[81, -50933.989264, 0.060741, 0.001519, 0.107778],[82, -50934.100678, 0.054337, 0.000632, 0.109255],[83, -50934.165676, 0.050917, 0.011254, 0.111420]], "n":["62"]},
	{"p":[[395, -50962.437207, 0.273778, 0.005700, 0.162868],[396, -50962.660858, 0.218911, 0.001091, 0.163253],[394, -50963.096208, 0.141644, 0.000001, 0.165760],[398, -50963.675799, 0.079339, 0.003812, 0.168570],[397, -50963.693531, 0.077944, 0.004145, 0.167733],[88, -50964.103707, 0.051719, 0.018438, 0.145146],[399, -50965.056464, 0.019947, 0.007046, 0.166039]], "n":["901"]},
	{"p":[[272, -50892.657944, 1.000000, 0.054681, 0.025612]], "n":["1264"]},
	{"p":[[88, -50963.064905, 0.219246, 0.018442, 0.143557],[4, -50963.847299, 0.100263, 0.015196, 0.167100],[399, -50964.217184, 0.069263, 0.007667, 0.165637],[6, -50964.282925, 0.064856, 0.027329, 0.171661],[5, -50964.286359, 0.064634, 0.000001, 0.171714],[408, -50964.628811, 0.045892, 0.012660, 0.173492],[398, -50964.768081, 0.039926, 0.000001, 0.176754]], "n":["905"]},
	{"p":[[279, -50901.784581, 0.999644, 0.023754, 0.041050]], "n":["1226"]},
	{"p":[[344, -50962.981749, 0.456250, 0.014833, 0.131945],[317, -50964.254684, 0.127754, 0.006809, 0.126481],[342, -50965.110722, 0.054275, 0.021871, 0.139315],[341, -50965.112741, 0.054166, 0.000001, 0.139379],[318, -50965.117374, 0.053915, 0.000001, 0.139420],[343, -50965.229363, 0.048203, 0.006524, 0.141486],[304, -50965.270060, 0.046281, 0.000001, 0.138967]], "n":["48"]},
	{"p":[[317, -50931.619223, 0.891529, 0.026674, 0.076821],[239, -50934.611487, 0.044731, 0.030897, 0.078518],[102, -50934.979464, 0.030960, 0.012958, 0.115287]], "n":["1192"]},
	{"p":[[102, -50931.937362, 0.666758, 0.008902, 0.092832],[103, -50934.150431, 0.072920, 0.000001, 0.103012],[104, -50934.152531, 0.072767, 0.014848, 0.103026],[98, -50934.152636, 0.072759, 0.000001, 0.103027],[81, -50935.494504, 0.019016, 0.003601, 0.104999],[105, -50935.643484, 0.016384, 0.005035, 0.108239],[97, -50935.644313, 0.016370, 0.000001, 0.108246]], "n":["738"]},
	{"p":[[272, -50899.296482, 1.000000, 0.049926, 0.036824]], "n":["1265"]},
	{"p":[[300, -50937.070258, 0.579903, 0.027267, 0.080015],[130, -50937.893033, 0.254700, 0.044505, 0.076521],[301, -50939.252730, 0.065391, 0.008461, 0.090970],[299, -50939.257003, 0.065113, 0.000001, 0.090573],[303, -50940.010854, 0.030639, 0.035836, 0.077775]], "n":["966"]},
	{"p":[[338, -50916.584341, 0.999999, 0.047588, 0.058898]], "n":["361"]},
	{"p":[[317, -50935.404302, 0.861621, 0.026476, 0.085162],[239, -50938.369551, 0.044415, 0.030468, 0.087387],[102, -50938.385673, 0.043704, 0.012987, 0.122250]], "n":["1193"]},
	{"p":[[300, -50942.443953, 0.912603, 0.052510, 0.091281],[130, -50945.123448, 0.062603, 0.050133, 0.093354],[303, -50946.416097, 0.017187, 0.035535, 0.080224]], "n":["1094"]},
	{"p":[[395, -50967.617827, 0.266747, 0.005702, 0.178348],[396, -50967.837309, 0.214180, 0.001091, 0.178790],[394, -50968.243199, 0.142726, 0.000001, 0.181402],[398, -50968.790805, 0.082543, 0.003812, 0.184259],[397, -50968.805717, 0.081321, 0.000644, 0.184163],[88, -50969.491698, 0.040953, 0.018326, 0.161843],[399, -50970.192951, 0.020311, 0.006494, 0.182820]], "n":["904"]},
	{"p":[[120, -50963.387976, 1.000000, 0.022357, 0.111685]], "n":["889"]},
	{"p":[[272, -50922.883093, 0.982274, 0.014152, 0.075692]], "n":["1258"]},
	{"p":[[134, -50972.370444, 0.464858, 0.022460, 0.155711],[317, -50973.203906, 0.202000, 0.013923, 0.160816],[344, -50973.855951, 0.105238, 0.014005, 0.164329],[343, -50974.686266, 0.045875, 0.003997, 0.174851],[345, -50975.075716, 0.031077, 0.011219, 0.176819],[261, -50975.163306, 0.028471, 0.000001, 0.182361],[342, -50975.167153, 0.028361, 0.000001, 0.182425]], "n":["604"]},
	{"p":[[422, -50907.730903, 0.999993, 0.034549, 0.038801]], "n":["2314"]},
	{"p":[[38, -50904.910986, 0.907100, 0.018433, 0.035603],[33, -50907.645270, 0.058908, 0.039831, 0.045304],[31, -50909.283953, 0.011442, 0.039819, 0.056623]], "n":["2024"]},
	{"p":[[19, -50908.631921, 0.228555, 0.001435, 0.057726],[21, -50908.645611, 0.225448, 0.021598, 0.057842],[20, -50908.647599, 0.225000, 0.000001, 0.057844],[38, -50908.673923, 0.219155, 0.014358, 0.047529],[13, -50910.911897, 0.023378, 0.031283, 0.051643],[40, -50911.320865, 0.015531, 0.016057, 0.059129],[41, -50911.536960, 0.012513, 0.016653, 0.063325]], "n":["1571"]},
	{"p":[[422, -50911.084503, 0.999972, 0.034549, 0.045216]], "n":["36"]},
	{"p":[[317, -50932.999442, 0.488617, 0.024427, 0.084333],[413, -50934.569420, 0.101657, 0.010866, 0.110240],[411, -50934.931153, 0.070801, 0.000001, 0.114098],[412, -50934.931283, 0.070791, 0.000001, 0.114107],[239, -50935.093438, 0.060195, 0.031825, 0.080264],[391, -50935.767664, 0.030672, 0.000482, 0.117156],[410, -50935.770400, 0.030588, 0.000001, 0.118076]], "n":["1183"]},
	{"p":[[426, -50932.624276, 0.208386, 0.014927, 0.098805],[317, -50933.823810, 0.062794, 0.019695, 0.087925],[102, -50933.864176, 0.060310, 0.010799, 0.116309],[94, -50934.171487, 0.044353, 0.004101, 0.112091],[386, -50934.245667, 0.041182, 0.009228, 0.110530],[96, -50934.341346, 0.037424, 0.012500, 0.116013],[95, -50934.342242, 0.037391, 0.000001, 0.116041]], "n":["401"]},
	{"p":[[445, -50905.133593, 0.516610, 0.012258, 0.039940],[446, -50905.408401, 0.392478, 0.072958, 0.040814],[447, -50907.509649, 0.048001, 0.034990, 0.042492],[453, -50909.231601, 0.008579, 0.000912, 0.049030],[454, -50909.295498, 0.008048, 0.004949, 0.051435],[444, -50909.318182, 0.007867, 0.000754, 0.051193],[448, -50909.381150, 0.007387, 0.000001, 0.051769]], "n":["1817"]},
	{"p":[[368, -50893.226238, 0.949902, 0.023884, 0.024460],[38, -50897.277919, 0.016522, 0.014533, 0.029235],[454, -50897.697623, 0.010859, 0.002154, 0.034639]], "n":["1055"]},
	{"p":[[426, -50909.627372, 0.924917, 0.014350, 0.039162],[428, -50913.056494, 0.029982, 0.003975, 0.051894],[427, -50913.398166, 0.021304, 0.000001, 0.052811],[430, -50913.899949, 0.012899, 0.008811, 0.046721]], "n":["27"]},
	{"p":[[368, -50895.589733, 0.353924, 0.019434, 0.024738],[454, -50896.099544, 0.212570, 0.001979, 0.032509],[11, -50897.650168, 0.045089, 0.003909, 0.033726],[21, -50897.696103, 0.043065, 0.009654, 0.033530],[14, -50897.940394, 0.033731, 0.000001, 0.038558],[7, -50897.940483, 0.033728, 0.000001, 0.038558],[15, -50897.947758, 0.033484, 0.011808, 0.038576]], "n":["1801"]},
	{"p":[[317, -50935.689152, 0.315592, 0.024374, 0.093740],[412, -50936.489237, 0.141792, 0.010311, 0.116002],[413, -50937.024767, 0.082999, 0.010950, 0.118306],[325, -50937.215948, 0.068556, 0.009751, 0.111709],[411, -50937.342460, 0.060409, 0.000001, 0.122052],[239, -50937.899700, 0.034602, 0.031293, 0.090635],[391, -50938.169693, 0.026414, 0.000001, 0.126382]], "n":["1187"]},
	{"p":[[338, -50901.919435, 1.000000, 0.051468, 0.032251]], "n":["1273"]},
	{"p":[[413, -50927.956445, 0.319209, 0.010870, 0.088295],[411, -50928.424853, 0.199824, 0.000001, 0.092795],[412, -50928.424860, 0.199823, 0.000001, 0.092808],[410, -50929.444704, 0.072066, 0.000001, 0.097016],[391, -50929.446404, 0.071944, 0.000001, 0.097063],[94, -50930.899716, 0.016820, 0.005280, 0.097162],[88, -50931.083561, 0.013995, 0.004179, 0.094623]], "n":["2162"]},
	{"p":[[2, -50916.453298, 0.498710, 0.004429, 0.063238],[4, -50917.308879, 0.211970, 0.016456, 0.064069],[6, -50918.207405, 0.086308, 0.027330, 0.067258],[5, -50918.218605, 0.085346, 0.000001, 0.067337],[459, -50918.911639, 0.042678, 0.001189, 0.064608],[458, -50919.051013, 0.037126, 0.018386, 0.058223],[460, -50919.194237, 0.032172, 0.011643, 0.066929]], "n":["2072"]},
	{"p":[[422, -50914.864924, 0.999989, 0.034549, 0.044580]], "n":["1703"]},
	{"p":[[422, -50911.289712, 0.999980, 0.034549, 0.045204]], "n":["1702"]},
	{"p":[[422, -50911.818759, 0.969386, 0.024665, 0.039853],[114, -50915.395899, 0.027100, 0.011632, 0.039482]], "n":["837"]},
	{"p":[[19, -50906.081920, 0.219075, 0.001519, 0.052351],[458, -50906.095874, 0.216039, 0.019643, 0.041961],[21, -50906.096785, 0.215842, 0.021598, 0.052463],[20, -50906.098795, 0.215409, 0.000001, 0.052465],[455, -50907.477280, 0.054274, 0.002593, 0.048840],[38, -50908.040753, 0.030895, 0.011276, 0.048447],[49, -50908.605652, 0.017561, 0.028981, 0.052587]], "n":["2153"]},
	{"p":[[68, -50893.987397, 0.242887, 0.000288, 0.027313],[69, -50894.004307, 0.238814, 0.006772, 0.027337],[67, -50894.008304, 0.237861, 0.000001, 0.027339],[117, -50895.440493, 0.056798, 0.001915, 0.028039],[116, -50895.593057, 0.048761, 0.000001, 0.028381],[363, -50896.470833, 0.020270, 0.005087, 0.030234],[362, -50896.476267, 0.020160, 0.000001, 0.030260]], "n":["1652"]},
	{"p":[[445, -50911.156215, 0.488689, 0.012468, 0.052582],[446, -50911.352376, 0.401644, 0.078166, 0.053625],[447, -50913.439839, 0.049804, 0.034990, 0.055684],[454, -50914.917519, 0.011364, 0.004924, 0.063875],[453, -50914.923889, 0.011292, 0.000669, 0.062088],[444, -50914.949270, 0.011009, 0.000629, 0.063558],[448, -50914.992580, 0.010542, 0.000001, 0.064133]], "n":["2234"]},
	{"p":[[21, -50906.712104, 0.265502, 0.006248, 0.050328],[22, -50907.144722, 0.172260, 0.007352, 0.051866],[18, -50907.155783, 0.170365, 0.000001, 0.051891],[8, -50908.543281, 0.042540, 0.017504, 0.056586],[10, -50908.578382, 0.041073, 0.004812, 0.056225],[9, -50908.579947, 0.041009, 0.000001, 0.056231],[25, -50908.726609, 0.035414, 0.000001, 0.057478]], "n":["313"]},
	{"p":[[19, -50908.631922, 0.311552, 0.001435, 0.057726],[21, -50908.645612, 0.307316, 0.021598, 0.057842],[20, -50908.647600, 0.306705, 0.000001, 0.057844],[38, -50910.648599, 0.041467, 0.011198, 0.054062],[11, -50911.848250, 0.012494, 0.018667, 0.051956],[13, -50912.633872, 0.005695, 0.023752, 0.057835]], "n":["2145"]},
	{"p":[[422, -50911.467559, 0.999990, 0.034549, 0.044433]], "n":["2198"]},
	{"p":[[445, -50911.067642, 0.379850, 0.012474, 0.052223],[446, -50911.269435, 0.310438, 0.076395, 0.053018],[447, -50913.356871, 0.038496, 0.034990, 0.055326],[382, -50913.379689, 0.037627, 0.003342, 0.056849],[386, -50913.644957, 0.028860, 0.009154, 0.057196],[444, -50913.923826, 0.021837, 0.003380, 0.057740],[367, -50913.945762, 0.021363, 0.002441, 0.057294]], "n":["984"]},
	{"p":[[17, -50908.060369, 0.260363, 0.000001, 0.051768],[16, -50908.066030, 0.258893, 0.000001, 0.051789],[18, -50908.067233, 0.258582, 0.004919, 0.051795],[38, -50909.844115, 0.043743, 0.011382, 0.047565],[34, -50910.517083, 0.022317, 0.003120, 0.057588],[33, -50910.669711, 0.019158, 0.008109, 0.057070],[32, -50910.866934, 0.015729, 0.000001, 0.060215]], "n":["266"]},
	{"p":[[33, -50905.171863, 0.191084, 0.010248, 0.046212],[30, -50905.373668, 0.156164, 0.001165, 0.050241],[34, -50905.481729, 0.140169, 0.004425, 0.050321],[31, -50905.491011, 0.138874, 0.000001, 0.050423],[32, -50905.498764, 0.137801, 0.001912, 0.050431],[38, -50906.188087, 0.069165, 0.014505, 0.041122],[17, -50906.538311, 0.048729, 0.000001, 0.051655]], "n":["1136"]},
	{"p":[[422, -50912.549466, 0.999979, 0.034549, 0.044754]], "n":["1700"]},
	{"p":[[360, -50909.814427, 0.612783, 0.012221, 0.045090],[348, -50911.052588, 0.177656, 0.023401, 0.047700],[347, -50912.313511, 0.050346, 0.000001, 0.052332],[349, -50912.331498, 0.049449, 0.015500, 0.052394],[359, -50913.136520, 0.022108, 0.000001, 0.054495],[361, -50913.180193, 0.021163, 0.016616, 0.054669],[449, -50913.597560, 0.013942, 0.024173, 0.062827]], "n":["645"]},
	{"p":[[429, -50903.564736, 0.409523, 0.010411, 0.037419],[446, -50903.713447, 0.352935, 0.091938, 0.044608],[416, -50906.271218, 0.027344, 0.004919, 0.050173],[453, -50906.285234, 0.026964, 0.001849, 0.043143],[420, -50906.391012, 0.024257, 0.015613, 0.038034],[447, -50906.524941, 0.021217, 0.025223, 0.045283],[445, -50906.541656, 0.020865, 0.000001, 0.045562]], "n":["1818"]},
	{"p":[[368, -50896.067890, 0.906610, 0.024031, 0.030579],[38, -50899.255490, 0.037417, 0.015322, 0.032593],[454, -50900.245748, 0.013900, 0.002107, 0.040681]], "n":["1465"]},
	{"p":[[38, -50903.322080, 0.231869, 0.011513, 0.035127],[17, -50903.997437, 0.118015, 0.000001, 0.045234],[16, -50904.009252, 0.116629, 0.000001, 0.045244],[18, -50904.020834, 0.115286, 0.004919, 0.045257],[34, -50904.438856, 0.075898, 0.003034, 0.045210],[33, -50904.569063, 0.066632, 0.009224, 0.044225],[32, -50904.881458, 0.048754, 0.000001, 0.047794]], "n":["1117"]},
	{"p":[[458, -50899.483519, 0.752731, 0.011811, 0.035969],[459, -50901.345135, 0.116990, 0.004107, 0.040336],[455, -50901.414850, 0.109112, 0.000001, 0.041172],[2, -50903.235858, 0.017661, 0.003673, 0.042855]], "n":["1936"]},
	{"p":[[458, -50907.816107, 0.512084, 0.015886, 0.042441],[21, -50909.250747, 0.121979, 0.015216, 0.052607],[38, -50909.417902, 0.103202, 0.015043, 0.047849],[31, -50909.480438, 0.096946, 0.039819, 0.062470],[459, -50910.725584, 0.027911, 0.004272, 0.052153],[455, -50910.804768, 0.025786, 0.000553, 0.053084],[13, -50911.023169, 0.020727, 0.031261, 0.048256]], "n":["1623"]},
	{"p":[[413, -50929.503351, 0.295625, 0.010936, 0.095086],[412, -50929.924292, 0.194057, 0.000001, 0.099502],[411, -50929.924407, 0.194034, 0.000001, 0.099491],[410, -50930.900516, 0.073107, 0.000001, 0.103774],[391, -50930.901783, 0.073015, 0.000001, 0.103814],[94, -50932.350126, 0.017155, 0.004971, 0.104156],[88, -50932.515469, 0.014541, 0.004086, 0.101608]], "n":["2163"]},
	{"p":[[368, -50921.331913, 0.998016, 0.031417, 0.069581]], "n":["1066"]},
	{"p":[[325, -50929.845029, 0.670072, 0.008391, 0.071503],[324, -50931.641909, 0.111108, 0.002315, 0.080170],[332, -50932.348910, 0.054790, 0.000001, 0.085192],[333, -50932.360138, 0.054178, 0.014698, 0.085131],[323, -50932.635682, 0.041130, 0.000001, 0.084302],[338, -50933.303946, 0.021083, 0.026226, 0.084623],[331, -50933.951929, 0.011029, 0.000001, 0.090886]], "n":["498"]},
	{"p":[[67, -50900.193104, 0.200415, 0.002901, 0.035036],[68, -50900.506633, 0.146476, 0.000001, 0.038215],[69, -50900.510197, 0.145955, 0.006772, 0.038165],[112, -50900.962292, 0.092870, 0.006644, 0.033252],[117, -50901.977834, 0.033638, 0.001915, 0.039603],[111, -50902.084724, 0.030228, 0.000001, 0.037507],[359, -50902.102629, 0.029692, 0.007417, 0.038152]], "n":["1651"]},
	{"p":[[344, -50931.755441, 0.256629, 0.010567, 0.094136],[297, -50932.793709, 0.090864, 0.005751, 0.093260],[345, -50932.886022, 0.082852, 0.006899, 0.098893],[102, -50933.160459, 0.062967, 0.009716, 0.100085],[364, -50933.457805, 0.046771, 0.008584, 0.082307],[343, -50933.605867, 0.040334, 0.000001, 0.107057],[106, -50933.804637, 0.033064, 0.008450, 0.099068]], "n":["51"]},
	{"p":[[368, -50886.272269, 0.998059, 0.019817, 0.011506]], "n":["1106"]},
	{"p":[[273, -50910.653171, 0.500555, 0.008539, 0.044724],[275, -50910.859798, 0.407114, 0.012218, 0.044766],[274, -50912.654708, 0.067639, 0.000001, 0.048141],[289, -50914.623790, 0.009441, 0.011583, 0.059444],[268, -50915.059497, 0.006107, 0.019363, 0.050517]], "n":["1228"]},
	{"p":[[368, -50910.435932, 0.993397, 0.023373, 0.043396]], "n":["1911"]},
	{"p":[[19, -50909.772165, 0.228790, 0.001361, 0.058543],[21, -50909.785233, 0.225819, 0.021598, 0.058654],[20, -50909.787203, 0.225375, 0.000001, 0.058656],[458, -50909.986730, 0.184609, 0.019922, 0.048559],[455, -50911.231063, 0.053192, 0.002629, 0.055282],[38, -50911.800852, 0.030088, 0.011180, 0.054892],[49, -50912.286603, 0.018511, 0.028845, 0.058920]], "n":["2152"]},
	{"p":[[458, -50896.728552, 0.775668, 0.011666, 0.029777],[459, -50898.699958, 0.108020, 0.004047, 0.034152],[455, -50898.792018, 0.098520, 0.000001, 0.034975],[2, -50900.650466, 0.015361, 0.003504, 0.036031]], "n":["1934"]},
	{"p":[[368, -50920.007240, 0.998882, 0.031417, 0.076417]], "n":["1463"]},
	{"p":[[338, -50897.637648, 1.000000, 0.050461, 0.025237]], "n":["1276"]},
	{"p":[[366, -50917.368700, 0.160917, 0.005046, 0.053414],[109, -50917.549363, 0.134320, 0.004571, 0.054740],[368, -50917.882372, 0.096276, 0.011836, 0.057156],[124, -50917.990366, 0.086420, 0.007901, 0.050470],[365, -50918.054632, 0.081041, 0.002703, 0.055334],[367, -50918.430225, 0.055666, 0.006939, 0.056582],[106, -50918.540069, 0.049875, 0.003268, 0.052754]], "n":["262"]},
	{"p":[[33, -50908.601381, 0.154147, 0.009571, 0.053062],[30, -50908.727844, 0.135835, 0.001147, 0.056805],[34, -50908.834004, 0.122154, 0.004425, 0.056916],[31, -50908.841210, 0.121277, 0.000001, 0.057016],[32, -50908.848786, 0.120361, 0.001912, 0.057025],[49, -50908.986060, 0.104923, 0.040092, 0.050517],[38, -50909.741294, 0.049303, 0.014431, 0.047912]], "n":["1137"]},
	{"p":[[368, -50894.820321, 0.965112, 0.023910, 0.024602],[454, -50899.278934, 0.011174, 0.002153, 0.034757]], "n":["1053"]},
	{"p":[[422, -50912.385399, 0.999989, 0.034549, 0.044746]], "n":["2288"]},
	{"p":[[112, -50903.631528, 0.379163, 0.008259, 0.034110],[67, -50904.834390, 0.113875, 0.002689, 0.041003],[68, -50905.063542, 0.090555, 0.001021, 0.043790],[69, -50905.076668, 0.089374, 0.006772, 0.043891],[360, -50906.295987, 0.026404, 0.003100, 0.039072],[354, -50906.334777, 0.025399, 0.001981, 0.044850],[359, -50906.453135, 0.022564, 0.007207, 0.042684]], "n":["2180"]},
	{"p":[[2, -50920.167870, 0.491941, 0.004558, 0.069692],[4, -50921.008599, 0.212221, 0.016380, 0.070366],[6, -50921.863166, 0.090293, 0.027330, 0.073710],[5, -50921.873278, 0.089385, 0.000001, 0.073787],[459, -50922.606445, 0.042939, 0.001148, 0.071013],[458, -50922.838374, 0.034051, 0.018543, 0.064942],[460, -50922.855345, 0.033478, 0.011643, 0.073352]], "n":["2073"]},
	{"p":[[38, -50905.002557, 0.256746, 0.014448, 0.041283],[19, -50905.167601, 0.217684, 0.001588, 0.051625],[21, -50905.183163, 0.214322, 0.021598, 0.051741],[20, -50905.185188, 0.213889, 0.000001, 0.051743],[13, -50907.341331, 0.024762, 0.031547, 0.045375],[40, -50907.890095, 0.014304, 0.017474, 0.052531],[11, -50908.114987, 0.011423, 0.018651, 0.044225]], "n":["1570"]},
	{"p":[[99, -50913.243135, 0.370175, 0.015625, 0.050794],[103, -50914.808560, 0.077366, 0.000259, 0.063622],[98, -50914.827394, 0.075923, 0.000001, 0.063978],[104, -50914.827615, 0.075906, 0.014848, 0.063951],[102, -50914.853661, 0.073954, 0.003523, 0.059096],[81, -50915.236031, 0.050455, 0.002605, 0.064468],[94, -50915.533241, 0.037482, 0.011084, 0.059520]], "n":["1918"]},
	{"p":[[368, -50894.099855, 0.992782, 0.020097, 0.024259]], "n":["1108"]},
	{"p":[[368, -50919.361119, 0.998808, 0.031417, 0.064367]], "n":["1065"]},
	{"p":[[265, -50918.255492, 0.669874, 0.015394, 0.060034],[263, -50919.086570, 0.291783, 0.016510, 0.062029],[275, -50922.157303, 0.013535, 0.005221, 0.074217],[278, -50922.646058, 0.008302, 0.011346, 0.066714]], "n":["95"]},
	{"p":[[293, -50917.350497, 0.994017, 0.014643, 0.044894]], "n":["471"]},
	{"p":[[422, -50912.548880, 0.999989, 0.034549, 0.044754]], "n":["2292"]},
	{"p":[[445, -50908.820354, 0.502531, 0.012359, 0.046111],[446, -50909.054950, 0.397447, 0.076105, 0.047163],[447, -50911.149471, 0.048937, 0.034990, 0.048934],[453, -50912.747429, 0.009900, 0.000787, 0.055376],[454, -50912.771076, 0.009669, 0.004937, 0.057458],[444, -50912.797762, 0.009414, 0.000695, 0.057170],[448, -50912.850739, 0.008929, 0.000001, 0.057752]], "n":["2232"]},
	{"p":[[344, -50931.777556, 0.368756, 0.010597, 0.093754],[345, -50932.916750, 0.118030, 0.006903, 0.098568],[297, -50932.989810, 0.109714, 0.005296, 0.094369],[343, -50933.637887, 0.057386, 0.000001, 0.106671],[105, -50934.538608, 0.023315, 0.000001, 0.103931],[106, -50934.539201, 0.023301, 0.009982, 0.103852],[74, -50934.546687, 0.023127, 0.000001, 0.103935]], "n":["15"]},
	{"p":[[368, -50911.062230, 0.942978, 0.017857, 0.042789],[48, -50914.930508, 0.019703, 0.003297, 0.056294]], "n":["1912"]},
	{"p":[[368, -50891.953216, 0.991814, 0.027080, 0.023634]], "n":["1805"]},
	{"p":[[422, -50914.145342, 0.999989, 0.034549, 0.044617]], "n":["2203"]},
	{"p":[[49, -50923.821955, 0.734117, 0.028941, 0.057626],[38, -50926.085786, 0.076312, 0.007006, 0.061559],[41, -50927.497537, 0.018599, 0.010732, 0.071231],[40, -50927.535991, 0.017897, 0.011292, 0.068868],[39, -50927.626329, 0.016351, 0.000001, 0.071626],[48, -50927.629983, 0.016291, 0.000001, 0.073676],[51, -50927.632934, 0.016243, 0.000001, 0.074271]], "n":["1119"]},
	{"p":[[368, -50906.071709, 0.999855, 0.031120, 0.039547]], "n":["1068"]},
	{"p":[[422, -50912.541626, 0.999989, 0.034549, 0.044753]], "n":["2293"]},
	{"p":[[19, -50906.451654, 0.311479, 0.001517, 0.051751],[21, -50906.466592, 0.306861, 0.021598, 0.051861],[20, -50906.468600, 0.306246, 0.000001, 0.051863],[38, -50908.404516, 0.044189, 0.011283, 0.047866],[11, -50909.583111, 0.013597, 0.018844, 0.045488],[13, -50910.499834, 0.005437, 0.023813, 0.051854]], "n":["2146"]},
	{"p":[[422, -50910.076015, 0.999989, 0.034549, 0.044655]], "n":["2318"]},
	{"p":[[368, -50901.900507, 0.683491, 0.022048, 0.041597],[454, -50904.187454, 0.069426, 0.001882, 0.050590],[455, -50904.414583, 0.055320, 0.008417, 0.050938],[11, -50905.299466, 0.022834, 0.003878, 0.050873],[13, -50905.460099, 0.019446, 0.000001, 0.055613],[12, -50905.460465, 0.019439, 0.000001, 0.055618],[14, -50905.467455, 0.019303, 0.005339, 0.055676]], "n":["1806"]},
	{"p":[[142, -50924.250113, 0.326252, 0.010248, 0.076461],[257, -50924.499043, 0.254358, 0.024781, 0.063989],[254, -50925.434617, 0.099800, 0.005120, 0.071444],[260, -50926.164280, 0.048111, 0.005460, 0.087469],[259, -50926.177842, 0.047463, 0.000001, 0.087556],[258, -50926.197524, 0.046538, 0.052470, 0.075871],[256, -50926.449722, 0.036164, 0.000001, 0.070640]], "n":["105"]},
	{"p":[[422, -50914.830756, 0.999989, 0.034549, 0.044575]], "n":["2197"]},
	{"p":[[112, -50898.852181, 0.444520, 0.008336, 0.028251],[67, -50900.252433, 0.109590, 0.002904, 0.034969],[68, -50900.567091, 0.080005, 0.000001, 0.038145],[69, -50900.570638, 0.079721, 0.006772, 0.038095],[360, -50901.659648, 0.026830, 0.003229, 0.032915],[354, -50901.850270, 0.022174, 0.002020, 0.038984],[359, -50901.911424, 0.020858, 0.006969, 0.036470]], "n":["2182"]}
	],
	metadata: {"invocation": "./raxmlHPC -f v -T 5 -s /Users/pierreoffre/Desktop/RS_QS.fasta -t /Users/pierreoffre/Desktop/Modified_JTB_Steroidobacter_Nevskiales_aln_BMGE_3bp.mfa.treefile.txt -m GTRGAMMA -n EPA ", "raxml_version": "8.2.12"},
	version: 2,
	fields: [
	edge_num, "likelihood", "like_weight_ratio", "distal_length",
	pendant_length
	]
}
