# Supplementary material for: Diversity and metabolism of Woeseiales bacteria, global members of marine sediment communities
Source: ISME J. 2020 Jan 27;14(4):1042–56. doi: 10.1038/s41396-020-0588-4 (PMC7082342; doi:10.1038/s41396-020-0588-4)
Supplement: Supplementary file 27 — Supplementary file 7 [file 41396_2020_588_MOESM27_ESM.txt]

#Load modules
module load bbtools #v. 35.50 

#Initial analysis, to determine how to proceed

#Trim adapters
bbduk.sh -Xmx1g in=TSf-JR-Hausgarten-DNA2_CGATGTA_L001_R#_001.fastq.gz out=trimmed2.fq.gz zl=8 pigz=16 unpigz ktrim=r k=23 mink=11 hdist=1 ref=/global/projectb/sandbox/gaag/bbtools/jgi-bbtools/resources/adapters.fa tbo tpe bhist=bhist2.txt qhist=qhist2.txt gchist=gchist2.txt
#Get insert size distribution
bbmerge.sh in=trimmed2.fq.gz ihist=ihist2.txt xloose
#Merge reads
bbmerge.sh in=trimmed2.fq.gz loose out=merged2.fq.gz pigz
#Look at base frequencies of merged reads to see if they are still skewed
reformat.sh in=merged2.fq.gz bhist=bhist_merged2.txt
#Make a quick assembly
tadpole.sh in=merged2.fq.gz out=contigs.fa k=62 mcs=2 mce=2 mincr=2 -Xmx31g
#Map to get read quality statistics
bbmap.sh -Xmx31g in=trimmed2.fq.gz mhist=mhist2.txt qhist=qhist2_trimmed.txt ref=contigs.fa maxindel=20 ow
#Examine rate of human contamination
removehuman.sh in=trimmed2.fq.gz outu=nohuman.fq.gz outm=human.fq.gz 1>rh.o 2>&1 &

#Find optimal merge settings
bbmerge.sh in=trimmed2.fq.gz reads=2m
bbmerge.sh in=trimmed2.fq.gz reads=2m qtrim2=r trimq=8
bbmerge.sh in=trimmed2.fq.gz reads=2m qtrim2=r trimq=9
bbmerge.sh in=trimmed2.fq.gz reads=2m qtrim2=r trimq=10
bbmerge.sh in=trimmed2.fq.gz reads=2m qtrim2=r trimq=11
bbmerge.sh in=trimmed2.fq.gz reads=2m qtrim2=r trimq=12
bbmerge.sh in=trimmed2.fq.gz reads=2m qtrim2=r trimq=13
#trimq=12 was optimal

#See if looser settings increase merge rate dramatically
bbmerge.sh in=trimmed2.fq.gz reads=2m qtrim2=r trimq=12 loose
#loose did not change things much

#Assembly preprocessing:
#First delete all the old files other than the raw data (not shown)

#Then start over with trimming:
bbduk.sh -Xmx1g in=TSf-JR-Hausgarten-DNA2_ACAGTGA_L001_R#_001.fastq.gz out=trimmed2.fq.gz zl=8 pigz=16 unpigz ktrim=r k=23 mink=9 hdist=2 hdist2=1 ref=/global/projectb/sandbox/gaag/bbtools/jgi-bbtools/resources/adapters.fa tbo tpe bhist=bhist2.txt qhist=qhist2.txt gchist=gchist2.txt ow


#And filtering:
bbduk.sh -Xmx2g in=trimmed2.fq.gz out=filtered2.fq.gz k=27 hdist=1 zl=8 pigz=16 ref=/global/projectb/sandbox/gaag/bbtools/data/Illumina.artifacts.2013.12.fa.gz,/global/projectb/sandbox/gaag/bbtools/data/phix174_ill.ref.fa,/global/projectb/sandbox/gaag/bbtools/data/JGIContaminants.fa


#And merging:
bbmerge.sh in=filtered2.fq.gz out=merged2.fq.gz outu=unmerged2.fq.gz qtrim=r qtrim2=12 zl=8 pigz=16


#Then do assemblies.
#Try assembling merged data
#non-normalized reads were submitted to high-memory nodes:
export task="asm_2d" ; qsub -l exclusive.c,ram.c=480g -b y -w e -cwd -N $task "module load pigz; module load spades/3.6.0; mkdir asm_2d; cd asm_2d; ln -s ../merged2.fq.gz merged.fq.gz; spades.py --only-assembler -t 16 -k 25,55,95,127 -o . -s merged.fq.gz" 


#after assemblies finished generate a coverage file 
bbmap.sh in=filtered2.fq.gz ref=contigs2.fa covstats=contigs2.covstats
